# Supplementary material for: Multi-omic modelling of inflammatory bowel disease with regularized canonical correlation analysis
Source: PLoS One. 2021 Feb 8;16(2):e0246367. doi: 10.1371/journal.pone.0246367 (PMC7870068; doi:10.1371/journal.pone.0246367)
Supplement: S1 Data — (XLSX) [file pone.0246367.s001.xlsx]

## Sheet: additional_file_0
AVE_inner	AVE_outer	cc1	var12	var13	var23	weights	type	n
0.571212	0.0713896	0.144558	0.1	0.1	0	2	horst	1
0.468689	0.0720029	0.196449	0.2	0.1	0	2	horst	2
0.430037	0.0725199	0.253169	0.3	0.1	0	2	horst	3
0.42229	0.0729727	0.31698	0.4	0.1	0	2	horst	4
0.440768	0.0732373	0.392846	0.5	0.1	0	2	horst	5
0.482394	0.0727871	0.483528	0.6	0.1	0	2	horst	6
0.531417	0.0717648	0.582419	0.7	0.1	0	2	horst	7
0.584455	0.0700034	0.688031	0.8	0.1	0	2	horst	8
0.626271	0.0682493	0.791156	0.9	0.1	0	2	horst	9
0.552151	0.0565015	0.817373	1	0.1	0	2	horst	10
0.679831	0.0709532	0.23903	0.1	0.2	0	2	horst	11
0.571212	0.0713896	0.289117	0.2	0.2	0	2	horst	12
0.508028	0.0717301	0.340193	0.3	0.2	0	2	horst	13
0.468689	0.0720029	0.392897	0.4	0.2	0	2	horst	14
0.444496	0.0722741	0.448237	0.5	0.2	0	2	horst	15
0.430037	0.0725199	0.506338	0.6	0.2	0	2	horst	16
0.423149	0.0727341	0.56807	0.7	0.2	0	2	horst	17
0.42229	0.0729727	0.63396	0.8	0.2	0	2	horst	18
0.427451	0.073184	0.705369	0.9	0.2	0	2	horst	19
0.440768	0.0732373	0.785693	1	0.2	0	2	horst	20
0.735024	0.0707897	0.333885	0.1	0.3	0	2	horst	21
0.635966	0.0711062	0.383363	0.2	0.3	0	2	horst	22
0.571212	0.0713896	0.433675	0.3	0.3	0	2	horst	23
0.525752	0.0716283	0.484534	0.4	0.3	0	2	horst	24
0.492869	0.0718152	0.536306	0.5	0.3	0	2	horst	25
0.468689	0.0720029	0.589346	0.6	0.3	0	2	horst	26
0.451323	0.0721875	0.644281	0.7	0.3	0	2	horst	27
0.438669	0.0723552	0.700805	0.8	0.3	0	2	horst	28
0.430037	0.0725199	0.759506	0.9	0.3	0	2	horst	29
0.424802	0.0726669	0.820701	1	0.3	0	2	horst	30
0.768224	0.0707075	0.428796	0.1	0.4	0	2	horst	31
0.679831	0.0709532	0.47806	0.2	0.4	0	2	horst	32
0.617333	0.0711769	0.527812	0.3	0.4	0	2	horst	33
0.571212	0.0713896	0.578233	0.4	0.4	0	2	horst	34
0.535752	0.0715691	0.629	0.5	0.4	0	2	horst	35
0.508028	0.0717301	0.680385	0.6	0.4	0	2	horst	36
0.48607	0.0718579	0.73252	0.7	0.4	0	2	horst	37
0.468689	0.0720029	0.785795	0.8	0.4	0	2	horst	38
0.455159	0.072142	0.840515	0.9	0.4	0	2	horst	39
0.444496	0.0722741	0.896473	1	0.4	0	2	horst	40
0.790378	0.0706592	0.52372	0.1	0.5	0	2	horst	41
0.711339	0.070855	0.572884	0.2	0.5	0	2	horst	42
0.652359	0.0710475	0.622353	0.3	0.5	0	2	horst	43
0.60702	0.071219	0.672305	0.4	0.5	0	2	horst	44
0.571212	0.0713896	0.722791	0.5	0.5	0	2	horst	45
0.542148	0.0715341	0.773503	0.6	0.5	0	2	horst	46
0.518318	0.0716728	0.824677	0.7	0.5	0	2	horst	47
0.498653	0.0717813	0.876438	0.8	0.5	0	2	horst	48
0.482223	0.071885	0.928792	0.9	0.5	0	2	horst	49
0.468689	0.0720029	0.982243	1	0.5	0	2	horst	50
0.806204	0.0706269	0.618648	0.1	0.6	0	2	horst	51
0.735024	0.0707897	0.66777	0.2	0.6	0	2	horst	52
0.679831	0.0709532	0.71709	0.3	0.6	0	2	horst	53
0.635966	0.0711062	0.766726	0.4	0.6	0	2	horst	54
0.600478	0.0712476	0.816824	0.5	0.6	0	2	horst	55
0.571212	0.0713896	0.86735	0.6	0.6	0	2	horst	56
0.546593	0.0715108	0.918029	0.7	0.6	0	2	horst	57
0.525752	0.0716283	0.969068	0.8	0.6	0	2	horst	58
0.508028	0.0717301	1.02058	0.9	0.6	0	2	horst	59
0.492869	0.0718152	1.07261	1	0.6	0	2	horst	60
0.818079	0.0706034	0.713579	0.1	0.7	0	2	horst	61
0.753465	0.0707426	0.762676	0.2	0.7	0	2	horst	62
0.701885	0.0708831	0.811907	0.3	0.7	0	2	horst	63
0.659832	0.0710216	0.861366	0.4	0.7	0	2	horst	64
0.625082	0.0711467	0.911156	0.5	0.7	0	2	horst	65
0.595959	0.0712685	0.96136	0.6	0.7	0	2	horst	66
0.571212	0.0713896	1.01191	0.7	0.7	0	2	horst	67
0.549866	0.0714941	1.06257	0.8	0.7	0	2	horst	68
0.531373	0.0715945	1.11353	0.9	0.7	0	2	horst	69
0.515284	0.0716899	1.16486	1	0.7	0	2	horst	70
0.827312	0.0705857	0.808507	0.1	0.8	0	2	horst	71
0.768224	0.0707075	0.857591	0.2	0.8	0	2	horst	72
0.719947	0.0708304	0.906763	0.3	0.8	0	2	horst	73
0.679831	0.0709532	0.95612	0.4	0.8	0	2	horst	74
0.646048	0.0710696	1.00571	0.5	0.8	0	2	horst	75
0.617333	0.0711769	1.05562	0.6	0.8	0	2	horst	76
0.592651	0.0712841	1.1059	0.7	0.8	0	2	horst	77
0.571212	0.0713896	1.15647	0.8	0.8	0	2	horst	78
0.552376	0.0714814	1.20713	0.9	0.8	0	2	horst	79
0.535752	0.0715691	1.258	1	0.8	0	2	horst	80
0.834697	0.0705721	0.903435	0.1	0.9	0	2	horst	81
0.780308	0.0706807	0.952515	0.2	0.9	0	2	horst	82
0.735024	0.0707897	1.00165	0.3	0.9	0	2	horst	83
0.696797	0.0708988	1.05093	0.4	0.9	0	2	horst	84
0.664112	0.0710064	1.10039	0.5	0.9	0	2	horst	85
0.635966	0.0711062	1.15009	0.6	0.9	0	2	horst	86
0.611529	0.0712003	1.20011	0.7	0.9	0	2	horst	87
0.590124	0.0712961	1.25045	0.8	0.9	0	2	horst	88
0.571212	0.0713896	1.30102	0.9	0.9	0	2	horst	89
0.554358	0.0714713	1.35169	1	0.9	0	2	horst	90
0.840739	0.0705615	0.998363	0.1	1	0	2	horst	91
0.790378	0.0706592	1.04744	0.2	1	0	2	horst	92
0.74779	0.0707568	1.09656	0.3	1	0	2	horst	93
0.711339	0.070855	1.14577	0.4	1	0	2	horst	94
0.679831	0.0709532	1.19515	0.5	1	0	2	horst	95
0.652359	0.0710475	1.24471	0.6	1	0	2	horst	96
0.628277	0.0711346	1.29451	0.7	1	0	2	horst	97
0.60702	0.071219	1.34461	0.8	1	0	2	horst	98
0.588129	0.0713057	1.395	0.9	1	0	2	horst	99
0.571212	0.0713896	1.44558	1	1	0	2	horst	100
0.575175	0.0743206	0.148028	0.1	0	0.1	2	horst	101
0.66153	0.0693647	0.236743	0.2	0	0.1	2	horst	102
0.705411	0.0669093	0.326	0.3	0	0.1	2	horst	103
0.709205	0.059099	0.408189	0.4	0	0.1	2	horst	104
0.721807	0.0573879	0.495679	0.5	0	0.1	2	horst	105
0.733175	0.0560173	0.584333	0.6	0	0.1	2	horst	106
0.743648	0.0552384	0.674185	0.7	0	0.1	2	horst	107
0.752793	0.0547557	0.764737	0.8	0	0.1	2	horst	108
0.760551	0.0543808	0.855606	0.9	0	0.1	2	horst	109
0.767139	0.0540658	0.946654	1	0	0.1	2	horst	110
0.633359	0.0692097	0.155538	0	0.1	0.1	2	horst	111
0.555073	0.0696755	0.218658	0.1	0.1	0.1	3	horst	112
0.523994	0.0701623	0.284296	0.2	0.1	0.1	3	horst	113
0.509619	0.0706636	0.351501	0.3	0.1	0.1	3	horst	114
0.501916	0.0712364	0.419491	0.4	0.1	0.1	3	horst	115
0.4944	0.0718907	0.486301	0.5	0.1	0.1	3	horst	116
0.488517	0.0726688	0.552793	0.6	0.1	0.1	3	horst	117
0.489932	0.0733994	0.623048	0.7	0.1	0.1	3	horst	118
0.50809	0.0735974	0.705103	0.8	0.1	0.1	3	horst	119
0.542459	0.0728166	0.801409	0.9	0.1	0.1	3	horst	120
0.579541	0.0713338	0.903189	1	0.1	0.1	3	horst	121
0.722198	0.0692233	0.250404	0	0.2	0.1	2	horst	122
0.638349	0.0694569	0.312588	0.1	0.2	0.1	3	horst	123
0.590246	0.069756	0.375689	0.2	0.2	0.1	3	horst	124
0.558403	0.0700831	0.438892	0.3	0.2	0.1	3	horst	125
0.535211	0.0703892	0.501829	0.4	0.2	0.1	3	horst	126
0.516291	0.0707461	0.563797	0.5	0.2	0.1	3	horst	127
0.499813	0.0711359	0.624503	0.6	0.2	0.1	3	horst	128
0.485009	0.0715056	0.683898	0.7	0.2	0.1	3	horst	129
0.472042	0.0719107	0.742531	0.8	0.2	0.1	3	horst	130
0.461483	0.0723532	0.801381	0.9	0.2	0.1	3	horst	131
0.454815	0.0727623	0.862584	1	0.2	0.1	3	horst	132
0.76675	0.0692283	0.34529	0	0.3	0.1	2	horst	133
0.689951	0.0693916	0.407151	0.1	0.3	0.1	3	horst	134
0.639295	0.0696038	0.469304	0.2	0.3	0.1	3	horst	135
0.602594	0.069852	0.531196	0.3	0.3	0.1	3	horst	136
0.574214	0.0701147	0.592549	0.4	0.3	0.1	3	horst	137
0.55084	0.0703639	0.65294	0.5	0.3	0.1	3	horst	138
0.530379	0.0706297	0.71191	0.6	0.3	0.1	3	horst	139
0.512551	0.0709151	0.769905	0.7	0.3	0.1	3	horst	140
0.4965	0.0712093	0.826726	0.8	0.3	0.1	3	horst	141
0.481764	0.0714935	0.882305	0.9	0.3	0.1	3	horst	142
0.468468	0.0717663	0.937104	1	0.3	0.1	3	horst	143
0.793528	0.0692295	0.440187	0	0.4	0.1	2	horst	144
0.724691	0.0693586	0.501869	0.1	0.4	0.1	3	horst	145
0.675509	0.0695268	0.563566	0.2	0.4	0.1	3	horst	146
0.637768	0.0697271	0.624749	0.3	0.4	0.1	3	horst	147
0.607437	0.0699468	0.685246	0.4	0.4	0.1	3	horst	148
0.582111	0.0701719	0.744888	0.5	0.4	0.1	3	horst	149
0.559879	0.0703933	0.803151	0.6	0.4	0.1	3	horst	150
0.540262	0.0706132	0.860342	0.7	0.4	0.1	3	horst	151
0.522517	0.0708398	0.91629	0.8	0.4	0.1	3	horst	152
0.506707	0.0710738	0.971528	0.9	0.4	0.1	3	horst	153
0.491808	0.0713052	1.02525	1	0.4	0.1	3	horst	154
0.811408	0.0692304	0.535095	0	0.5	0.1	2	horst	155
0.749655	0.0693391	0.596666	0.1	0.5	0.1	3	horst	156
0.703061	0.0694831	0.658081	0.2	0.5	0.1	3	horst	157
0.665913	0.0696537	0.718865	0.3	0.5	0.1	3	horst	158
0.63508	0.0698411	0.778774	0.4	0.5	0.1	3	horst	159
0.60902	0.0700402	0.837956	0.5	0.5	0.1	3	horst	160
0.585873	0.0702389	0.895722	0.6	0.5	0.1	3	horst	161
0.565455	0.0704363	0.952575	0.7	0.5	0.1	3	horst	162
0.546941	0.0706323	1.00824	0.8	0.5	0.1	3	horst	163
0.530076	0.0708245	1.06287	0.9	0.5	0.1	3	horst	164
0.514708	0.0710096	1.11664	1	0.5	0.1	3	horst	165
0.824191	0.0692309	0.630007	0	0.6	0.1	2	horst	166
0.768447	0.0693262	0.691504	0.1	0.6	0.1	3	horst	167
0.724666	0.0694539	0.752722	0.2	0.6	0.1	3	horst	168
0.688755	0.0696027	0.813241	0.3	0.6	0.1	3	horst	169
0.658267	0.0697734	0.872804	0.4	0.6	0.1	3	horst	170
0.632065	0.0699461	0.931606	0.5	0.6	0.1	3	horst	171
0.608612	0.0701298	0.989049	0.6	0.6	0.1	3	horst	172
0.587752	0.0703068	1.04558	0.7	0.6	0.1	3	horst	173
0.568813	0.0704866	1.10104	0.8	0.6	0.1	3	horst	174
0.551589	0.0706597	1.15559	0.9	0.6	0.1	3	horst	175
0.535768	0.070829	1.20923	1	0.6	0.1	3	horst	176
0.833786	0.0692313	0.724922	0	0.7	0.1	2	horst	177
0.783098	0.0693167	0.786368	0.1	0.7	0.1	3	horst	178
0.742047	0.0694325	0.847438	0.2	0.7	0.1	3	horst	179
0.707608	0.0695682	0.907765	0.3	0.7	0.1	3	horst	180
0.677856	0.069722	0.967092	0.4	0.7	0.1	3	horst	181
0.651919	0.0698813	1.02563	0.5	0.7	0.1	3	horst	182
0.628547	0.0700445	1.08286	0.6	0.7	0.1	3	horst	183
0.607513	0.0702121	1.13912	0.7	0.7	0.1	3	horst	184
0.588438	0.070374	1.19444	0.8	0.7	0.1	3	horst	185
0.570931	0.0705352	1.2488	0.9	0.7	0.1	3	horst	186
0.554962	0.0706907	1.30251	1	0.7	0.1	3	horst	187
0.841253	0.0692315	0.81984	0	0.8	0.1	2	horst	188
0.794838	0.0693094	0.881246	0.1	0.8	0.1	3	horst	189
0.756332	0.0694165	0.94221	0.2	0.8	0.1	3	horst	190
0.723409	0.0695426	1.00238	0.3	0.8	0.1	3	horst	191
0.694577	0.0696829	1.06153	0.4	0.8	0.1	3	horst	192
0.669132	0.0698315	1.11987	0.5	0.8	0.1	3	horst	193
0.646051	0.0699818	1.17695	0.6	0.8	0.1	3	horst	194
0.6251	0.0701357	1.23302	0.7	0.8	0.1	3	horst	195
0.606008	0.0702889	1.28821	0.8	0.8	0.1	3	horst	196
0.588458	0.0704359	1.34249	0.9	0.8	0.1	3	horst	197
0.572305	0.0705818	1.39604	1	0.8	0.1	3	horst	198
0.847231	0.0692317	0.914761	0	0.9	0.1	2	horst	199
0.804456	0.0693038	0.976135	0.1	0.9	0.1	3	horst	200
0.768274	0.0694041	1.03702	0.2	0.9	0.1	3	horst	201
0.736843	0.0695227	1.09706	0.3	0.9	0.1	3	horst	202
0.709001	0.0696534	1.15608	0.4	0.9	0.1	3	horst	203
0.684167	0.0697913	1.21426	0.5	0.9	0.1	3	horst	204
0.661504	0.0699329	1.27122	0.6	0.9	0.1	3	horst	205
0.640782	0.0700751	1.32715	0.7	0.9	0.1	3	horst	206
0.621793	0.0702194	1.38221	0.8	0.9	0.1	3	horst	207
0.60431	0.0703592	1.43645	0.9	0.9	0.1	3	horst	208
0.588156	0.070493	1.48995	1	0.9	0.1	3	horst	209
0.852124	0.0692319	1.00968	0	1	0.1	2	horst	210
0.81248	0.0692993	1.07103	0.1	1	0.1	3	horst	211
0.778399	0.0693941	1.13184	0.2	1	0.1	3	horst	212
0.748407	0.0695066	1.19179	0.3	1	0.1	3	horst	213
0.721556	0.0696307	1.2507	0.4	1	0.1	3	horst	214
0.6974	0.0697588	1.30875	0.5	1	0.1	3	horst	215
0.675232	0.069893	1.36562	0.6	1	0.1	3	horst	216
0.654826	0.0700276	1.42143	0.7	1	0.1	3	horst	217
0.636059	0.0701606	1.47642	0.8	1	0.1	3	horst	218
0.618647	0.0702946	1.53052	0.9	1	0.1	3	horst	219
0.602591	0.0704229	1.58404	1	1	0.1	3	horst	220
0.5005	0.0764146	0.207926	0.1	0	0.2	2	horst	221
0.575175	0.0743206	0.296056	0.2	0	0.2	2	horst	222
0.626776	0.0715447	0.384941	0.3	0	0.2	2	horst	223
0.66153	0.0693647	0.473487	0.4	0	0.2	2	horst	224
0.686534	0.0680726	0.562555	0.5	0	0.2	2	horst	225
0.705411	0.0669093	0.652001	0.6	0	0.2	2	horst	226
0.701645	0.0603226	0.729739	0.7	0	0.2	2	horst	227
0.709205	0.059099	0.816379	0.8	0	0.2	2	horst	228
0.715956	0.0581904	0.903768	0.9	0	0.2	2	horst	229
0.721807	0.0573879	0.991358	1	0	0.2	2	horst	230
0.544719	0.069203	0.216209	0	0.1	0.2	2	horst	231
0.508354	0.0696515	0.279381	0.1	0.1	0.2	3	horst	232
0.495263	0.0700882	0.345961	0.2	0.1	0.2	3	horst	233
0.493463	0.0704946	0.415598	0.3	0.1	0.2	3	horst	234
0.496774	0.0709356	0.487505	0.4	0.1	0.2	3	horst	235
0.502081	0.0714027	0.560913	0.5	0.1	0.2	3	horst	236
0.508589	0.0719012	0.635699	0.6	0.1	0.2	3	horst	237
0.514426	0.0724295	0.710682	0.7	0.1	0.2	3	horst	238
0.521303	0.0730001	0.786746	0.8	0.1	0.2	3	horst	239
0.531562	0.0735386	0.866074	0.9	0.1	0.2	3	horst	240
0.548263	0.0736782	0.951423	1	0.1	0.2	3	horst	241
0.633359	0.0692097	0.311076	0	0.2	0.2	2	horst	242
0.584319	0.0694296	0.37336	0.1	0.2	0.2	3	horst	243
0.555073	0.0696755	0.437316	0.2	0.2	0.2	3	horst	244
0.536413	0.0699337	0.502487	0.3	0.2	0.2	3	horst	245
0.523994	0.0701623	0.568591	0.4	0.2	0.2	3	horst	246
0.515337	0.0704028	0.635356	0.5	0.2	0.2	3	horst	247
0.509619	0.0706636	0.703001	0.6	0.2	0.2	3	horst	248
0.505493	0.0709368	0.771071	0.7	0.2	0.2	3	horst	249
0.501916	0.0712364	0.838983	0.8	0.2	0.2	3	horst	250
0.498318	0.0715464	0.906267	0.9	0.2	0.2	3	horst	251
0.4944	0.0718907	0.972603	1	0.2	0.2	3	horst	252
0.686649	0.0692186	0.405946	0	0.3	0.2	2	horst	253
0.636226	0.0693635	0.467906	0.1	0.3	0.2	3	horst	254
0.602051	0.0695282	0.530919	0.2	0.3	0.2	3	horst	255
0.577561	0.0697121	0.59467	0.3	0.3	0.2	3	horst	256
0.559232	0.0699086	0.658929	0.4	0.3	0.2	3	horst	257
0.544721	0.0700929	0.723279	0.5	0.3	0.2	3	horst	258
0.533028	0.0702716	0.787763	0.6	0.3	0.2	3	horst	259
0.523513	0.0704607	0.852459	0.7	0.3	0.2	3	horst	260
0.515459	0.0706802	0.917144	0.8	0.3	0.2	3	horst	261
0.507977	0.0709018	0.981174	0.9	0.3	0.2	3	horst	262
0.500925	0.0711255	1.04452	1	0.3	0.2	3	horst	263
0.722198	0.0692233	0.500807	0	0.4	0.2	2	horst	264
0.673636	0.0693332	0.56262	0.1	0.4	0.2	3	horst	265
0.638349	0.0694569	0.625176	0.2	0.4	0.2	3	horst	266
0.611396	0.069599	0.688109	0.3	0.4	0.2	3	horst	267
0.590246	0.069756	0.751377	0.4	0.4	0.2	3	horst	268
0.572886	0.06992	0.8146	0.5	0.4	0.2	3	horst	269
0.558403	0.0700831	0.877784	0.6	0.4	0.2	3	horst	270
0.545944	0.0702344	0.940751	0.7	0.4	0.2	3	horst	271
0.535211	0.0703892	1.00366	0.8	0.4	0.2	3	horst	272
0.525497	0.0705536	1.06607	0.9	0.4	0.2	3	horst	273
0.516291	0.0707461	1.12759	1	0.4	0.2	3	horst	274
0.747638	0.0692266	0.595686	0	0.5	0.2	2	horst	275
0.701811	0.069316	0.6574	0.1	0.5	0.2	3	horst	276
0.666932	0.0694178	0.71968	0.2	0.5	0.2	3	horst	277
0.639269	0.0695343	0.782171	0.3	0.5	0.2	3	horst	278
0.616684	0.0696636	0.844724	0.4	0.5	0.2	3	horst	279
0.597904	0.0698039	0.907322	0.5	0.5	0.2	3	horst	280
0.581636	0.0699484	0.969536	0.6	0.5	0.2	3	horst	281
0.567667	0.0700958	1.03171	0.7	0.5	0.2	3	horst	282
0.555355	0.0702264	1.09362	0.8	0.5	0.2	3	horst	283
0.544133	0.0703641	1.15497	0.9	0.5	0.2	3	horst	284
0.533644	0.0705089	1.21551	1	0.5	0.2	3	horst	285
0.76675	0.0692283	0.690579	0	0.6	0.2	2	horst	286
0.723783	0.0693051	0.752217	0.1	0.6	0.2	3	horst	287
0.689951	0.0693916	0.814301	0.2	0.6	0.2	3	horst	288
0.662373	0.0694896	0.876488	0.3	0.6	0.2	3	horst	289
0.639295	0.0696038	0.938608	0.4	0.6	0.2	3	horst	290
0.619699	0.069723	1.00067	0.5	0.6	0.2	3	horst	291
0.602594	0.069852	1.06239	0.6	0.6	0.2	3	horst	292
0.587459	0.0699827	1.12375	0.7	0.6	0.2	3	horst	293
0.574214	0.0701147	1.1851	0.8	0.6	0.2	3	horst	294
0.562211	0.0702364	1.24599	0.9	0.6	0.2	3	horst	295
0.55084	0.0703639	1.30588	1	0.6	0.2	3	horst	296
0.78162	0.069229	0.785474	0	0.7	0.2	2	horst	297
0.741397	0.0692967	0.847058	0.1	0.7	0.2	3	horst	298
0.708869	0.0693727	0.908993	0.2	0.7	0.2	3	horst	299
0.681786	0.0694599	0.970961	0.3	0.7	0.2	3	horst	300
0.658707	0.0695599	1.03278	0.4	0.7	0.2	3	horst	301
0.638799	0.0696671	1.09447	0.5	0.7	0.2	3	horst	302
0.621163	0.0697803	1.15572	0.6	0.7	0.2	3	horst	303
0.605533	0.0699002	1.21672	0.7	0.7	0.2	3	horst	304
0.59156	0.0700195	1.27748	0.8	0.7	0.2	3	horst	305
0.578907	0.0701397	1.33789	0.9	0.7	0.2	3	horst	306
0.567104	0.0702591	1.39754	1	0.7	0.2	3	horst	307
0.793528	0.0692295	0.880374	0	0.8	0.2	2	horst	308
0.755841	0.0692904	0.941924	0.1	0.8	0.2	3	horst	309
0.724691	0.0693586	1.00374	0.2	0.8	0.2	3	horst	310
0.698312	0.0694377	1.06554	0.3	0.8	0.2	3	horst	311
0.675509	0.0695268	1.12713	0.4	0.8	0.2	3	horst	312
0.655577	0.0696257	1.18855	0.5	0.8	0.2	3	horst	313
0.637768	0.0697271	1.2495	0.6	0.8	0.2	3	horst	314
0.621763	0.0698351	1.31007	0.7	0.8	0.2	3	horst	315
0.607437	0.0699468	1.37049	0.8	0.8	0.2	3	horst	316
0.594389	0.0700587	1.43058	0.9	0.8	0.2	3	horst	317
0.582111	0.0701719	1.48978	1	0.8	0.2	3	horst	318
0.803278	0.06923	0.97528	0	0.9	0.2	2	horst	319
0.767892	0.0692856	1.0368	0.1	0.9	0.2	3	horst	320
0.738119	0.0693476	1.09852	0.2	0.9	0.2	3	horst	321
0.712543	0.0694205	1.16018	0.3	0.9	0.2	3	horst	322
0.69017	0.0695026	1.22161	0.4	0.9	0.2	3	horst	323
0.670395	0.0695913	1.2828	0.5	0.9	0.2	3	horst	324
0.652604	0.0696872	1.34353	0.6	0.9	0.2	3	horst	325
0.636471	0.0697854	1.40381	0.7	0.9	0.2	3	horst	326
0.621861	0.0698878	1.46383	0.8	0.9	0.2	3	horst	327
0.608622	0.069993	1.52372	0.9	0.9	0.2	3	horst	328
0.596092	0.0701	1.58266	1	0.9	0.2	3	horst	329
0.811408	0.0692304	1.07019	0	1	0.2	2	horst	330
0.778098	0.0692816	1.13169	0.1	1	0.2	3	horst	331
0.749655	0.0693391	1.19333	0.2	1	0.2	3	horst	332
0.724916	0.0694065	1.25488	0.3	1	0.2	3	horst	333
0.703061	0.0694831	1.31616	0.4	1	0.2	3	horst	334
0.683569	0.0695642	1.37718	0.5	1	0.2	3	horst	335
0.665913	0.0696537	1.43773	0.6	1	0.2	3	horst	336
0.649783	0.0697475	1.49778	0.7	1	0.2	3	horst	337
0.63508	0.0698411	1.55755	0.8	1	0.2	3	horst	338
0.621657	0.0699382	1.61712	0.9	1	0.2	3	horst	339
0.60902	0.0700402	1.67591	1	1	0.2	3	horst	340
0.46622	0.0768226	0.26835	0.1	0	0.3	2	horst	341
0.528927	0.0758751	0.355658	0.2	0	0.3	2	horst	342
0.575175	0.0743206	0.444084	0.3	0	0.3	2	horst	343
0.611864	0.0724512	0.533124	0.4	0	0.3	2	horst	344
0.639911	0.0706455	0.621639	0.5	0	0.3	2	horst	345
0.66153	0.0693647	0.71023	0.6	0	0.3	2	horst	346
0.67892	0.0684987	0.799176	0.7	0	0.3	2	horst	347
0.693399	0.0676807	0.888508	0.8	0	0.3	2	horst	348
0.705411	0.0669093	0.978001	0.9	0	0.3	2	horst	349
0.714952	0.0661941	1.0672	1	0	0.3	2	horst	350
0.500419	0.0692015	0.27686	0	0.1	0.3	2	horst	351
0.480065	0.0696473	0.339983	0.1	0.1	0.3	3	horst	352
0.474212	0.0700719	0.406723	0.2	0.1	0.3	3	horst	353
0.47673	0.0704645	0.476918	0.3	0.1	0.3	3	horst	354
0.483649	0.0708605	0.549958	0.4	0.1	0.3	3	horst	355
0.492118	0.0712556	0.624842	0.5	0.1	0.3	3	horst	356
0.501576	0.0717041	0.701451	0.6	0.1	0.3	3	horst	357
0.511294	0.0721611	0.779398	0.7	0.1	0.3	3	horst	358
0.521041	0.0726	0.858508	0.8	0.1	0.3	3	horst	359
0.531137	0.0730232	0.938747	0.9	0.1	0.3	3	horst	360
0.541362	0.0733977	1.01984	1	0.1	0.3	3	horst	361
0.580156	0.0692047	0.371749	0	0.2	0.3	2	horst	362
0.548124	0.0694238	0.434012	0.1	0.2	0.3	3	horst	363
0.528535	0.0696589	0.498134	0.2	0.2	0.3	3	horst	364
0.51634	0.0698995	0.563817	0.3	0.2	0.3	3	horst	365
0.508709	0.070108	0.630735	0.4	0.2	0.3	3	horst	366
0.504382	0.0703154	0.698967	0.5	0.2	0.3	3	horst	367
0.502513	0.0705399	0.76853	0.6	0.2	0.3	3	horst	368
0.501966	0.0707734	0.838944	0.7	0.2	0.3	3	horst	369
0.502148	0.0710215	0.909928	0.8	0.2	0.3	3	horst	370
0.502781	0.0712829	0.981346	0.9	0.2	0.3	3	horst	371
0.503798	0.0715596	1.0532	1	0.2	0.3	3	horst	372
0.633359	0.0692097	0.466614	0	0.3	0.3	2	horst	373
0.597784	0.0693539	0.528589	0.1	0.3	0.3	3	horst	374
0.572957	0.0695099	0.591765	0.2	0.3	0.3	3	horst	375
0.555073	0.0696755	0.655974	0.3	0.3	0.3	3	horst	376
0.541785	0.0698478	0.720975	0.4	0.3	0.3	3	horst	377
0.531679	0.0700129	0.786609	0.5	0.3	0.3	3	horst	378
0.523994	0.0701623	0.852887	0.6	0.3	0.3	3	horst	379
0.517882	0.0703165	0.919536	0.7	0.3	0.3	3	horst	380
0.513134	0.0704925	0.986694	0.8	0.3	0.3	3	horst	381
0.509619	0.0706636	1.0545	0.9	0.3	0.3	3	horst	382
0.506776	0.0708408	1.12257	1	0.3	0.3	3	horst	383
0.671416	0.0692159	0.561484	0	0.4	0.3	2	horst	384
0.635297	0.0693225	0.623308	0.1	0.4	0.3	3	horst	385
0.608369	0.0694377	0.685987	0.2	0.4	0.3	3	horst	386
0.587763	0.0695644	0.749426	0.3	0.4	0.3	3	horst	387
0.571557	0.0696988	0.813442	0.4	0.4	0.3	3	horst	388
0.558428	0.069838	0.877811	0.5	0.4	0.3	3	horst	389
0.547874	0.0699798	0.94273	0.6	0.4	0.3	3	horst	390
0.538796	0.0701059	1.00758	0.7	0.4	0.3	3	horst	391
0.53111	0.0702335	1.07263	0.8	0.4	0.3	3	horst	392
0.524556	0.0703635	1.13789	0.9	0.4	0.3	3	horst	393
0.519007	0.0705116	1.20346	1	0.4	0.3	3	horst	394
0.699972	0.0692204	0.656347	0	0.5	0.3	2	horst	395
0.664571	0.0693051	0.718083	0.1	0.5	0.3	3	horst	396
0.637064	0.0693985	0.780486	0.2	0.5	0.3	3	horst	397
0.615169	0.0694994	0.843438	0.3	0.5	0.3	3	horst	398
0.597323	0.0696088	0.906785	0.4	0.5	0.3	3	horst	399
0.582535	0.0697261	0.970457	0.5	0.5	0.3	3	horst	400
0.570047	0.0698459	1.03434	0.6	0.5	0.3	3	horst	401
0.55941	0.0699734	1.09843	0.7	0.5	0.3	3	horst	402
0.549922	0.0700855	1.16226	0.8	0.5	0.3	3	horst	403
0.541593	0.0701973	1.22615	0.9	0.5	0.3	3	horst	404
0.534271	0.0703104	1.29015	1	0.5	0.3	3	horst	405
0.722198	0.0692233	0.751211	0	0.6	0.3	2	horst	406
0.688046	0.0692944	0.812893	0.1	0.6	0.3	3	horst	407
0.660691	0.0693735	0.875106	0.2	0.6	0.3	3	horst	408
0.638349	0.0694569	0.937764	0.3	0.6	0.3	3	horst	409
0.619653	0.0695502	1.00066	0.4	0.6	0.3	3	horst	410
0.603782	0.0696502	1.06373	0.5	0.6	0.3	3	horst	411
0.590246	0.069756	1.12707	0.6	0.6	0.3	3	horst	412
0.578346	0.0698638	1.19033	0.7	0.6	0.3	3	horst	413
0.567827	0.0699788	1.25357	0.8	0.6	0.3	3	horst	414
0.558403	0.0700831	1.31668	0.9	0.6	0.3	3	horst	415
0.549858	0.0701835	1.37961	1	0.6	0.3	3	horst	416
0.739997	0.0692257	0.846084	0	0.7	0.3	2	horst	417
0.707284	0.0692872	0.907725	0.1	0.7	0.3	3	horst	418
0.680462	0.0693559	0.969799	0.2	0.7	0.3	3	horst	419
0.658111	0.0694288	1.03224	0.3	0.7	0.3	3	horst	420
0.63908	0.0695095	1.09484	0.4	0.7	0.3	3	horst	421
0.62263	0.0695964	1.1575	0.5	0.7	0.3	3	horst	422
0.608333	0.0696902	1.2203	0.6	0.7	0.3	3	horst	423
0.595761	0.0697878	1.28316	0.7	0.7	0.3	3	horst	424
0.584395	0.0698869	1.34575	0.8	0.7	0.3	3	horst	425
0.574132	0.0699915	1.40819	0.9	0.7	0.3	3	horst	426
0.564937	0.0700907	1.47068	1	0.7	0.3	3	horst	427
0.754587	0.0692273	0.940976	0	0.8	0.3	2	horst	428
0.723337	0.0692821	1.00257	0.1	0.8	0.3	3	horst	429
0.69724	0.069343	1.06454	0.2	0.8	0.3	3	horst	430
0.675141	0.0694081	1.12682	0.3	0.8	0.3	3	horst	431
0.65606	0.0694785	1.18919	0.4	0.8	0.3	3	horst	432
0.639353	0.0695584	1.25157	0.5	0.8	0.3	3	horst	433
0.624617	0.0696405	1.31396	0.6	0.8	0.3	3	horst	434
0.611542	0.0697284	1.3764	0.7	0.8	0.3	3	horst	435
0.599722	0.0698201	1.43865	0.8	0.8	0.3	3	horst	436
0.588898	0.0699119	1.50062	0.9	0.8	0.3	3	horst	437
0.578969	0.0700076	1.56236	1	0.8	0.3	3	horst	438
0.76675	0.0692283	1.03587	0	0.9	0.3	2	horst	439
0.736937	0.0692779	1.09743	0.1	0.9	0.3	3	horst	440
0.711652	0.069333	1.15931	0.2	0.9	0.3	3	horst	441
0.689951	0.0693916	1.22145	0.3	0.9	0.3	3	horst	442
0.670999	0.0694557	1.28365	0.4	0.9	0.3	3	horst	443
0.654235	0.0695265	1.3458	0.5	0.9	0.3	3	horst	444
0.639295	0.0696038	1.40791	0.6	0.9	0.3	3	horst	445
0.625909	0.0696818	1.47001	0.7	0.9	0.3	3	horst	446
0.613751	0.0697656	1.53193	0.8	0.9	0.3	3	horst	447
0.602594	0.069852	1.59359	0.9	0.9	0.3	3	horst	448
0.592299	0.0699386	1.65499	1	0.9	0.3	3	horst	449
0.777043	0.0692287	1.13076	0	1	0.3	2	horst	450
0.748607	0.0692742	1.19231	0.1	1	0.3	3	horst	451
0.72416	0.0693248	1.2541	0.2	1	0.3	3	horst	452
0.702949	0.0693784	1.31613	0.3	1	0.3	3	horst	453
0.684242	0.0694374	1.37819	0.4	1	0.3	3	horst	454
0.667556	0.0695015	1.44016	0.5	1	0.3	3	horst	455
0.652554	0.0695733	1.50205	0.6	1	0.3	3	horst	456
0.639021	0.0696464	1.56389	0.7	1	0.3	3	horst	457
0.626645	0.0697217	1.62553	0.8	1	0.3	3	horst	458
0.615208	0.0698018	1.68684	0.9	1	0.3	3	horst	459
0.604691	0.0698842	1.74801	1	1	0.3	3	horst	460
0.446066	0.0769603	0.328857	0.1	0	0.4	2	horst	461
0.5005	0.0764146	0.415851	0.2	0	0.4	2	horst	462
0.541645	0.0755373	0.503565	0.3	0	0.4	2	horst	463
0.575175	0.0743206	0.592112	0.4	0	0.4	2	horst	464
0.603705	0.0728917	0.681283	0.5	0	0.4	2	horst	465
0.626776	0.0715447	0.769882	0.6	0	0.4	2	horst	466
0.64587	0.0702672	0.85837	0.7	0	0.4	2	horst	467
0.66153	0.0693647	0.946974	0.8	0	0.4	2	horst	468
0.674828	0.0687023	1.03582	0.9	0	0.4	2	horst	469
0.686534	0.0680726	1.12511	1	0	0.4	2	horst	470
0.473801	0.0692008	0.337485	0	0.1	0.4	2	horst	471
0.4612	0.0696452	0.400572	0.1	0.1	0.4	3	horst	472
0.458947	0.0700686	0.467352	0.2	0.1	0.4	3	horst	473
0.463438	0.0704544	0.537781	0.3	0.1	0.4	3	horst	474
0.471696	0.070832	0.611234	0.4	0.1	0.4	3	horst	475
0.481212	0.0711955	0.686618	0.5	0.1	0.4	3	horst	476
0.491684	0.0716061	0.763917	0.6	0.1	0.4	3	horst	477
0.502547	0.0720375	0.842806	0.7	0.1	0.4	3	horst	478
0.512927	0.0724467	0.922567	0.8	0.1	0.4	3	horst	479
0.524182	0.0727861	1.00434	0.9	0.1	0.4	3	horst	480
0.535113	0.0731136	1.08694	1	0.1	0.4	3	horst	481
0.544719	0.069203	0.432419	0	0.2	0.4	2	horst	482
0.522257	0.0694219	0.49464	0.1	0.2	0.4	3	horst	483
0.508354	0.0696515	0.558762	0.2	0.2	0.4	3	horst	484
0.499961	0.0698843	0.624589	0.3	0.2	0.4	3	horst	485
0.495263	0.0700882	0.691923	0.4	0.2	0.4	3	horst	486
0.493277	0.0702869	0.760758	0.5	0.2	0.4	3	horst	487
0.493463	0.0704946	0.831196	0.6	0.2	0.4	3	horst	488
0.49486	0.0707123	0.90277	0.7	0.2	0.4	3	horst	489
0.496774	0.0709356	0.97501	0.8	0.2	0.4	3	horst	490
0.499167	0.0711553	1.04798	0.9	0.2	0.4	3	horst	491
0.502081	0.0714027	1.12183	1	0.2	0.4	3	horst	492
0.595351	0.0692057	0.527288	0	0.3	0.4	2	horst	493
0.568951	0.0693482	0.589243	0.1	0.3	0.4	3	horst	494
0.550147	0.0695015	0.652462	0.2	0.3	0.4	3	horst	495
0.536578	0.0696631	0.716861	0.3	0.3	0.4	3	horst	496
0.526558	0.0698258	0.782188	0.4	0.3	0.4	3	horst	497
0.51909	0.0699797	0.84831	0.5	0.3	0.4	3	horst	498
0.513677	0.0701192	0.9153	0.6	0.3	0.4	3	horst	499
0.509723	0.0702586	0.982998	0.7	0.3	0.4	3	horst	500
0.507035	0.0704138	1.05151	0.8	0.3	0.4	3	horst	501
0.505307	0.0705677	1.12073	0.9	0.3	0.4	3	horst	502
0.504201	0.0707266	1.19045	1	0.3	0.4	3	horst	503
0.633359	0.0692097	0.622152	0	0.4	0.4	2	horst	504
0.605482	0.0693166	0.683975	0.1	0.4	0.4	3	horst	505
0.584319	0.0694296	0.74672	0.2	0.4	0.4	3	horst	506
0.567939	0.0695495	0.810301	0.3	0.4	0.4	3	horst	507
0.555073	0.0696755	0.874631	0.4	0.4	0.4	3	horst	508
0.544719	0.0698042	0.939502	0.5	0.4	0.4	3	horst	509
0.536413	0.0699337	1.00497	0.6	0.4	0.4	3	horst	510
0.529592	0.0700501	1.07087	0.7	0.4	0.4	3	horst	511
0.523994	0.0701623	1.13718	0.8	0.4	0.4	3	horst	512
0.519272	0.0702771	1.20377	0.9	0.4	0.4	3	horst	513
0.515337	0.0704028	1.27071	1	0.4	0.4	3	horst	514
0.662957	0.0692144	0.717022	0	0.5	0.4	2	horst	515
0.63481	0.0692991	0.778767	0.1	0.5	0.4	3	horst	516
0.612541	0.0693892	0.841194	0.2	0.5	0.4	3	horst	517
0.594688	0.0694852	0.904306	0.3	0.5	0.4	3	horst	518
0.580133	0.0695863	0.967997	0.4	0.5	0.4	3	horst	519
0.568073	0.0696925	1.03215	0.5	0.5	0.4	3	horst	520
0.557856	0.0698011	1.09659	0.6	0.5	0.4	3	horst	521
0.549371	0.069914	1.16158	0.7	0.5	0.4	3	horst	522
0.541958	0.0700187	1.22665	0.8	0.5	0.4	3	horst	523
0.5355	0.0701153	1.29188	0.9	0.5	0.4	3	horst	524
0.529811	0.0702151	1.35723	1	0.5	0.4	3	horst	525
0.686649	0.0692186	0.811891	0	0.6	0.4	2	horst	526
0.658831	0.0692882	0.873568	0.1	0.6	0.4	3	horst	527
0.636226	0.0693635	0.935812	0.2	0.6	0.4	3	horst	528
0.617622	0.0694424	0.998609	0.3	0.6	0.4	3	horst	529
0.602051	0.0695282	1.06184	0.4	0.6	0.4	3	horst	530
0.588873	0.0696179	1.12545	0.5	0.6	0.4	3	horst	531
0.577561	0.0697121	1.18934	0.6	0.6	0.4	3	horst	532
0.56773	0.0698076	1.25343	0.7	0.6	0.4	3	horst	533
0.559232	0.0699086	1.31786	0.8	0.6	0.4	3	horst	534
0.551652	0.0700058	1.3823	0.9	0.6	0.4	3	horst	535
0.544721	0.0700929	1.44656	1	0.6	0.4	3	horst	536
0.706031	0.0692212	0.906749	0	0.7	0.4	2	horst	537
0.678879	0.069281	0.96839	0.1	0.7	0.4	3	horst	538
0.656345	0.069346	1.0305	0.2	0.7	0.4	3	horst	539
0.637439	0.0694143	1.09308	0.3	0.7	0.4	3	horst	540
0.621329	0.0694871	1.156	0.4	0.7	0.4	3	horst	541
0.60741	0.0695651	1.21916	0.5	0.7	0.4	3	horst	542
0.595324	0.0696474	1.28258	0.6	0.7	0.4	3	horst	543
0.584718	0.0697333	1.3462	0.7	0.7	0.4	3	horst	544
0.575304	0.0698198	1.40994	0.8	0.7	0.4	3	horst	545
0.566854	0.0699114	1.47371	0.9	0.7	0.4	3	horst	546
0.559301	0.0700032	1.53762	1	0.7	0.4	3	horst	547
0.722198	0.0692233	1.00161	0	0.8	0.4	2	horst	548
0.695863	0.0692759	1.06323	0.1	0.8	0.4	3	horst	549
0.673636	0.0693332	1.12524	0.2	0.8	0.4	3	horst	550
0.654701	0.0693938	1.18766	0.3	0.8	0.4	3	horst	551
0.638349	0.0694569	1.25035	0.4	0.8	0.4	3	horst	552
0.624036	0.0695271	1.31322	0.5	0.8	0.4	3	horst	553
0.611396	0.069599	1.37622	0.6	0.8	0.4	3	horst	554
0.600198	0.0696766	1.43939	0.7	0.8	0.4	3	horst	555
0.590246	0.069756	1.50275	0.8	0.8	0.4	3	horst	556
0.581202	0.0698362	1.56606	0.9	0.8	0.4	3	horst	557
0.572886	0.06992	1.6292	1	0.8	0.4	3	horst	558
0.735887	0.0692252	1.09649	0	0.9	0.4	2	horst	559
0.710435	0.0692721	1.15808	0.1	0.9	0.4	3	horst	560
0.688651	0.0693235	1.22001	0.2	0.9	0.4	3	horst	561
0.669861	0.0693781	1.28229	0.3	0.9	0.4	3	horst	562
0.65345	0.069435	1.34482	0.4	0.9	0.4	3	horst	563
0.638944	0.0694968	1.40747	0.5	0.9	0.4	3	horst	564
0.626005	0.0695627	1.47019	0.6	0.9	0.4	3	horst	565
0.61439	0.0696319	1.53297	0.7	0.9	0.4	3	horst	566
0.603989	0.069705	1.59593	0.8	0.9	0.4	3	horst	567
0.594542	0.0697797	1.65891	0.9	0.9	0.4	3	horst	568
0.585809	0.0698552	1.72169	1	0.9	0.4	3	horst	569
0.747638	0.0692266	1.19137	0	1	0.4	2	horst	570
0.723075	0.0692693	1.25294	0.1	1	0.4	3	horst	571
0.701811	0.069316	1.3148	0.2	1	0.4	3	horst	572
0.683275	0.0693657	1.37698	0.3	1	0.4	3	horst	573
0.666932	0.0694178	1.43936	0.4	1	0.4	3	horst	574
0.652365	0.069473	1.50183	0.5	1	0.4	3	horst	575
0.639269	0.0695343	1.56434	0.6	1	0.4	3	horst	576
0.627416	0.069597	1.62685	0.7	1	0.4	3	horst	577
0.616684	0.0696636	1.68945	0.8	1	0.4	3	horst	578
0.606923	0.0697332	1.75211	0.9	1	0.4	3	horst	579
0.597904	0.0698039	1.81464	1	1	0.4	3	horst	580
0.432735	0.0770236	0.389389	0.1	0	0.5	2	horst	581
0.480781	0.0766739	0.476234	0.2	0	0.5	2	horst	582
0.518096	0.0761089	0.56351	0.3	0	0.5	2	horst	583
0.548878	0.0753162	0.651532	0.4	0	0.5	2	horst	584
0.575175	0.0743206	0.74014	0.5	0	0.5	2	horst	585
0.598529	0.0731915	0.829437	0.6	0	0.5	2	horst	586
0.618027	0.0721041	0.918071	0.7	0	0.5	2	horst	587
0.634828	0.0709909	1.00655	0.8	0	0.5	2	horst	588
0.649243	0.0700699	1.09511	0.9	0	0.5	2	horst	589
0.66153	0.0693647	1.18372	1	0	0.5	2	horst	590
0.456054	0.0692005	0.398104	0	0.1	0.5	2	horst	591
0.447709	0.0696434	0.461146	0.1	0.1	0.5	3	horst	592
0.447437	0.0700667	0.527937	0.2	0.1	0.5	3	horst	593
0.452887	0.0704498	0.598492	0.3	0.1	0.5	3	horst	594
0.461708	0.0708194	0.672191	0.4	0.1	0.5	3	horst	595
0.471558	0.0711682	0.747805	0.5	0.1	0.5	3	horst	596
0.482323	0.0715558	0.825411	0.6	0.1	0.5	3	horst	597
0.493534	0.0719731	0.904722	0.7	0.1	0.5	3	horst	598
0.504367	0.0723569	0.985019	0.8	0.1	0.5	3	horst	599
0.515144	0.0726868	1.06653	0.9	0.1	0.5	3	horst	600
0.526235	0.0729561	1.14958	1	0.1	0.5	3	horst	601
0.519423	0.069202	0.493084	0	0.2	0.5	2	horst	602
0.502865	0.0694209	0.555263	0.1	0.2	0.5	3	horst	603
0.492639	0.0696487	0.619367	0.2	0.2	0.5	3	horst	604
0.48671	0.0698763	0.685235	0.3	0.2	0.5	3	horst	605
0.483847	0.0700764	0.752743	0.4	0.2	0.5	3	horst	606
0.483318	0.0702743	0.821892	0.5	0.2	0.5	3	horst	607
0.484653	0.0704745	0.892717	0.6	0.2	0.5	3	horst	608
0.48715	0.0706848	0.964882	0.7	0.2	0.5	3	horst	609
0.490265	0.0708886	1.03801	0.8	0.2	0.5	3	horst	610
0.493748	0.0710874	1.11194	0.9	0.2	0.5	3	horst	611
0.497565	0.0713124	1.1867	1	0.2	0.5	3	horst	612
0.566864	0.069204	0.587959	0	0.3	0.5	2	horst	613
0.54653	0.0693463	0.649885	0.1	0.3	0.5	3	horst	614
0.531822	0.0694978	0.713083	0.2	0.3	0.5	3	horst	615
0.521201	0.0696558	0.777522	0.3	0.3	0.5	3	horst	616
0.513485	0.0698143	0.843026	0.4	0.3	0.5	3	horst	617
0.507923	0.069964	0.909479	0.5	0.3	0.5	3	horst	618
0.504016	0.0701002	0.976818	0.6	0.3	0.5	3	horst	619
0.501426	0.0702332	1.04504	0.7	0.3	0.5	3	horst	620
0.500087	0.0703768	1.11434	0.8	0.3	0.5	3	horst	621
0.499539	0.07052	1.18441	0.9	0.3	0.5	3	horst	622
0.499636	0.0706695	1.25523	1	0.3	0.5	3	horst	623
0.603796	0.0692066	0.682827	0	0.4	0.5	2	horst	624
0.581635	0.0693126	0.744624	0.1	0.4	0.5	3	horst	625
0.564586	0.0694261	0.807386	0.2	0.4	0.5	3	horst	626
0.55131	0.0695427	0.871055	0.3	0.4	0.5	3	horst	627
0.540873	0.0696654	0.935548	0.4	0.4	0.5	3	horst	628
0.532515	0.0697881	1.00068	0.5	0.4	0.5	3	horst	629
0.525874	0.0699113	1.0665	0.6	0.4	0.5	3	horst	630
0.520445	0.0700221	1.13277	0.7	0.4	0.5	3	horst	631
0.516239	0.0701267	1.19977	0.8	0.4	0.5	3	horst	632
0.512821	0.070233	1.2672	0.9	0.4	0.5	3	horst	633
0.510019	0.0703463	1.33498	1	0.4	0.5	3	horst	634
0.633359	0.0692097	0.77769	0	0.5	0.5	2	horst	635
0.610448	0.0692944	0.83942	0.1	0.5	0.5	3	horst	636
0.592116	0.0693837	0.901893	0.2	0.5	0.5	3	horst	637
0.577269	0.0694774	0.965064	0.3	0.5	0.5	3	horst	638
0.565128	0.0695747	1.0289	0.4	0.5	0.5	3	horst	639
0.555073	0.0696755	1.09329	0.5	0.5	0.5	3	horst	640
0.5466	0.069778	1.15809	0.6	0.5	0.5	3	horst	641
0.539558	0.0698831	1.22344	0.7	0.5	0.5	3	horst	642
0.533491	0.0699815	1.28906	0.8	0.5	0.5	3	horst	643
0.528401	0.0700722	1.35514	0.9	0.5	0.5	3	horst	644
0.523994	0.0701623	1.42148	1	0.5	0.5	3	horst	645
0.657574	0.0692135	0.87256	0	0.6	0.5	2	horst	646
0.634509	0.0692837	0.934247	0.1	0.6	0.5	3	horst	647
0.61553	0.0693578	0.996506	0.2	0.6	0.5	3	horst	648
0.599777	0.069434	1.05935	0.3	0.6	0.5	3	horst	649
0.58657	0.0695164	1.12273	0.4	0.6	0.5	3	horst	650
0.575392	0.0696012	1.1866	0.5	0.6	0.5	3	horst	651
0.565802	0.0696888	1.25084	0.6	0.6	0.5	3	horst	652
0.557453	0.0697782	1.31533	0.7	0.6	0.5	3	horst	653
0.550272	0.0698705	1.38024	0.8	0.6	0.5	3	horst	654
0.544006	0.0699605	1.44544	0.9	0.6	0.5	3	horst	655
0.538365	0.0700428	1.51068	1	0.6	0.5	3	horst	656
0.677763	0.069217	0.967429	0	0.7	0.5	2	horst	657
0.654873	0.0692766	1.02907	0.1	0.7	0.5	3	horst	658
0.635675	0.0693398	1.09119	0.2	0.7	0.5	3	horst	659
0.619446	0.0694059	1.15381	0.3	0.7	0.5	3	horst	660
0.605581	0.0694753	1.21687	0.4	0.7	0.5	3	horst	661
0.593629	0.0695488	1.28032	0.5	0.7	0.5	3	horst	662
0.583236	0.0696251	1.3441	0.6	0.7	0.5	3	horst	663
0.5741	0.069704	1.40814	0.7	0.7	0.5	3	horst	664
0.565975	0.0697838	1.47232	0.8	0.7	0.5	3	horst	665
0.558824	0.0698668	1.53682	0.9	0.7	0.5	3	horst	666
0.552503	0.0699504	1.60163	1	0.7	0.5	3	horst	667
0.694847	0.0692197	1.06229	0	0.8	0.5	2	horst	668
0.672343	0.0692715	1.1239	0.1	0.8	0.5	3	horst	669
0.653182	0.0693269	1.18593	0.2	0.8	0.5	3	horst	670
0.636743	0.0693851	1.24838	0.3	0.8	0.5	3	horst	671
0.622514	0.0694453	1.31122	0.4	0.8	0.5	3	horst	672
0.610052	0.0695103	1.37434	0.5	0.8	0.5	3	horst	673
0.599081	0.0695774	1.43773	0.6	0.8	0.5	3	horst	674
0.589355	0.0696478	1.50135	0.7	0.8	0.5	3	horst	675
0.580652	0.0697204	1.56515	0.8	0.8	0.5	3	horst	676
0.572833	0.069793	1.6291	0.9	0.8	0.5	3	horst	677
0.565742	0.0698688	1.69314	1	0.8	0.5	3	horst	678
0.709494	0.0692216	1.15715	0	0.9	0.5	2	horst	679
0.687497	0.0692678	1.21874	0.1	0.9	0.5	3	horst	680
0.66853	0.0693172	1.28069	0.2	0.9	0.5	3	horst	681
0.652058	0.0693695	1.34302	0.3	0.9	0.5	3	horst	682
0.637647	0.0694233	1.40568	0.4	0.9	0.5	3	horst	683
0.624903	0.0694802	1.46858	0.5	0.9	0.5	3	horst	684
0.613537	0.069541	1.53165	0.6	0.9	0.5	3	horst	685
0.603357	0.069604	1.5949	0.7	0.9	0.5	3	horst	686
0.594206	0.06967	1.65833	0.8	0.9	0.5	3	horst	687
0.585942	0.0697377	1.72193	0.9	0.9	0.5	3	horst	688
0.578392	0.0698054	1.78558	1	0.9	0.5	3	horst	689
0.722198	0.0692233	1.25202	0	1	0.5	2	horst	690
0.700768	0.069265	1.31359	0.1	1	0.5	3	horst	691
0.682093	0.0693096	1.37548	0.2	1	0.5	3	horst	692
0.665708	0.0693572	1.4377	0.3	1	0.5	3	horst	693
0.651245	0.0694061	1.50022	0.4	1	0.5	3	horst	694
0.638349	0.0694569	1.56294	0.5	1	0.5	3	horst	695
0.626755	0.0695128	1.6258	0.6	1	0.5	3	horst	696
0.616271	0.0695696	1.68876	0.7	1	0.5	3	horst	697
0.606756	0.0696294	1.75183	0.8	1	0.5	3	horst	698
0.59812	0.0696922	1.81507	0.9	1	0.5	3	horst	699
0.590246	0.069756	1.87844	1	1	0.5	3	horst	700
0.423282	0.077062	0.449951	0.1	0	0.6	2	horst	701
0.46622	0.0768226	0.5367	0.2	0	0.6	2	horst	702
0.5005	0.0764146	0.623777	0.3	0	0.6	2	horst	703
0.528927	0.0758751	0.711316	0.4	0	0.6	2	horst	704
0.553531	0.0751565	0.799517	0.5	0	0.6	2	horst	705
0.575175	0.0743206	0.888168	0.6	0	0.6	2	horst	706
0.594951	0.0733949	0.977571	0.7	0	0.6	2	horst	707
0.611864	0.0724512	1.06625	0.8	0	0.6	2	horst	708
0.626776	0.0715447	1.15482	0.9	0	0.6	2	horst	709
0.639911	0.0706455	1.24328	1	0	0.6	2	horst	710
0.443374	0.0692003	0.458717	0	0.1	0.6	2	horst	711
0.437606	0.0696425	0.521727	0.1	0.1	0.6	3	horst	712
0.438472	0.0700656	0.588508	0.2	0.1	0.6	3	horst	713
0.444346	0.0704451	0.65912	0.3	0.1	0.6	3	horst	714
0.453322	0.0708116	0.732968	0.4	0.1	0.6	3	horst	715
0.463239	0.0711538	0.808746	0.5	0.1	0.6	3	horst	716
0.474033	0.0715277	0.886556	0.6	0.1	0.6	3	horst	717
0.485258	0.0719262	0.966088	0.7	0.1	0.6	3	horst	718
0.496248	0.0723013	1.04672	0.8	0.1	0.6	3	horst	719
0.50684	0.0726319	1.12824	0.9	0.1	0.6	3	horst	720
0.517616	0.0728768	1.21115	1	0.1	0.6	3	horst	721
0.500419	0.0692015	0.55372	0	0.2	0.6	2	horst	722
0.48779	0.0694202	0.615885	0.1	0.2	0.6	3	horst	723
0.480065	0.0696473	0.679965	0.2	0.2	0.6	3	horst	724
0.475827	0.0698718	0.74584	0.3	0.2	0.6	3	horst	725
0.474212	0.0700719	0.813445	0.4	0.2	0.6	3	horst	726
0.47465	0.0702686	0.88278	0.5	0.2	0.6	3	horst	727
0.47673	0.0704645	0.953837	0.6	0.2	0.6	3	horst	728
0.479897	0.0706669	1.02634	0.7	0.2	0.6	3	horst	729
0.483649	0.0708605	1.09992	0.8	0.2	0.6	3	horst	730
0.487754	0.0710516	1.17438	0.9	0.2	0.6	3	horst	731
0.492118	0.0712556	1.24968	1	0.2	0.6	3	horst	732
0.544719	0.069203	0.648628	0	0.3	0.6	2	horst	733
0.528598	0.0693466	0.710524	0.1	0.3	0.6	3	horst	734
0.516834	0.0694951	0.773701	0.2	0.3	0.6	3	horst	735
0.508354	0.0696515	0.838143	0.3	0.3	0.6	3	horst	736
0.50227	0.0698072	0.903698	0.4	0.3	0.6	3	horst	737
0.498047	0.069954	0.970306	0.5	0.3	0.6	3	horst	738
0.495263	0.0700882	1.03788	0.6	0.3	0.6	3	horst	739
0.493622	0.0702203	1.1064	0.7	0.3	0.6	3	horst	740
0.4932	0.0703572	1.17619	0.8	0.3	0.6	3	horst	741
0.493463	0.0704946	1.24679	0.9	0.3	0.6	3	horst	742
0.494314	0.0706377	1.31823	1	0.3	0.6	3	horst	743
0.580156	0.0692047	0.743499	0	0.4	0.6	2	horst	744
0.562141	0.0693106	0.805275	0.1	0.4	0.6	3	horst	745
0.548124	0.0694238	0.868024	0.2	0.4	0.6	3	horst	746
0.537145	0.0695385	0.931703	0.3	0.4	0.6	3	horst	747
0.528535	0.0696589	0.996269	0.4	0.4	0.6	3	horst	748
0.521709	0.0697788	1.06158	0.5	0.4	0.6	3	horst	749
0.51634	0.0698995	1.12763	0.6	0.4	0.6	3	horst	750
0.512044	0.0700054	1.19423	0.7	0.4	0.6	3	horst	751
0.508709	0.070108	1.26147	0.8	0.4	0.6	3	horst	752
0.506234	0.0702084	1.32943	0.9	0.4	0.6	3	horst	753
0.504382	0.0703154	1.39793	1	0.4	0.6	3	horst	754
0.60917	0.0692071	0.838365	0	0.5	0.6	2	horst	755
0.590158	0.0692914	0.900069	0.1	0.5	0.6	3	horst	756
0.574808	0.0693798	0.962549	0.2	0.5	0.6	3	horst	757
0.562308	0.0694732	1.02578	0.3	0.5	0.6	3	horst	758
0.552061	0.0695686	1.08971	0.4	0.5	0.6	3	horst	759
0.543546	0.069667	1.15422	0.5	0.5	0.6	3	horst	760
0.536407	0.0697658	1.21923	0.6	0.5	0.6	3	horst	761
0.530513	0.0698663	1.28485	0.7	0.5	0.6	3	horst	762
0.525446	0.0699603	1.35077	0.8	0.5	0.6	3	horst	763
0.521251	0.0700481	1.41722	0.9	0.5	0.6	3	horst	764
0.517792	0.070132	1.48419	1	0.5	0.6	3	horst	765
0.633359	0.0692097	0.933227	0	0.6	0.6	2	horst	766
0.613913	0.0692798	0.994894	0.1	0.6	0.6	3	horst	767
0.597784	0.0693539	1.05718	0.2	0.6	0.6	3	horst	768
0.584319	0.0694296	1.12008	0.3	0.6	0.6	3	horst	769
0.572957	0.0695099	1.18353	0.4	0.6	0.6	3	horst	770
0.563326	0.0695915	1.24752	0.5	0.6	0.6	3	horst	771
0.555073	0.0696755	1.31195	0.6	0.6	0.6	3	horst	772
0.547915	0.0697607	1.37671	0.7	0.6	0.6	3	horst	773
0.541785	0.0698478	1.44195	0.8	0.6	0.6	3	horst	774
0.536413	0.0699337	1.50746	0.9	0.6	0.6	3	horst	775
0.531679	0.0700129	1.57322	1	0.6	0.6	3	horst	776
0.653848	0.0692129	1.0281	0	0.7	0.6	2	horst	777
0.634301	0.0692727	1.08974	0.1	0.7	0.6	3	horst	778
0.617778	0.0693358	1.15189	0.2	0.7	0.6	3	horst	779
0.603689	0.0694004	1.21452	0.3	0.7	0.6	3	horst	780
0.591631	0.0694684	1.27766	0.4	0.7	0.6	3	horst	781
0.581214	0.0695392	1.34124	0.5	0.7	0.6	3	horst	782
0.57216	0.0696119	1.40523	0.6	0.7	0.6	3	horst	783
0.564206	0.0696864	1.46952	0.7	0.7	0.6	3	horst	784
0.557145	0.0697623	1.53404	0.8	0.7	0.6	3	horst	785
0.550906	0.0698403	1.59886	0.9	0.7	0.6	3	horst	786
0.545451	0.0699186	1.66411	1	0.7	0.6	3	horst	787
0.671416	0.0692159	1.12297	0	0.8	0.6	2	horst	788
0.651981	0.0692682	1.18458	0.1	0.8	0.6	3	horst	789
0.635297	0.0693225	1.24662	0.2	0.8	0.6	3	horst	790
0.620888	0.0693795	1.30908	0.3	0.8	0.6	3	horst	791
0.608369	0.0694377	1.37197	0.4	0.8	0.6	3	horst	792
0.597415	0.0695005	1.43525	0.5	0.8	0.6	3	horst	793
0.587763	0.0695644	1.49885	0.6	0.8	0.6	3	horst	794
0.57921	0.0696309	1.56276	0.7	0.8	0.6	3	horst	795
0.571557	0.0696988	1.62688	0.8	0.8	0.6	3	horst	796
0.564647	0.0697674	1.69115	0.9	0.8	0.6	3	horst	797
0.558428	0.069838	1.75562	1	0.8	0.6	3	horst	798
0.686649	0.0692186	1.21784	0	0.9	0.6	2	horst	799
0.667449	0.0692644	1.27941	0.1	0.9	0.6	3	horst	800
0.650785	0.0693127	1.34138	0.2	0.9	0.6	3	horst	801
0.636226	0.0693635	1.40372	0.3	0.9	0.6	3	horst	802
0.623445	0.0694158	1.46643	0.4	0.9	0.6	3	horst	803
0.612129	0.0694702	1.52946	0.5	0.9	0.6	3	horst	804
0.602051	0.0695282	1.59276	0.6	0.9	0.6	3	horst	805
0.59303	0.0695871	1.6563	0.7	0.9	0.6	3	horst	806
0.584921	0.0696491	1.72009	0.8	0.9	0.6	3	horst	807
0.577561	0.0697121	1.78401	0.9	0.9	0.6	3	horst	808
0.57085	0.0697752	1.84805	1	0.9	0.6	3	horst	809
0.699972	0.0692204	1.31269	0	1	0.6	2	horst	810
0.681107	0.0692616	1.37426	0.1	1	0.6	3	horst	811
0.664571	0.0693051	1.43617	0.2	1	0.6	3	horst	812
0.649985	0.0693512	1.4984	0.3	1	0.6	3	horst	813
0.637064	0.0693985	1.56097	0.4	1	0.6	3	horst	814
0.625539	0.0694472	1.62382	0.5	1	0.6	3	horst	815
0.615169	0.0694994	1.68688	0.6	1	0.6	3	horst	816
0.605802	0.0695532	1.75012	0.7	1	0.6	3	horst	817
0.597323	0.0696088	1.81357	0.8	1	0.6	3	horst	818
0.589605	0.0696669	1.87719	0.9	1	0.6	3	horst	819
0.582535	0.0697261	1.94091	1	1	0.6	3	horst	820
0.416213	0.0770883	0.510522	0.1	0	0.7	2	horst	821
0.455005	0.0769072	0.597205	0.2	0	0.7	2	horst	822
0.486653	0.0766056	0.68414	0.3	0	0.7	2	horst	823
0.513258	0.0762031	0.771417	0.4	0	0.7	2	horst	824
0.536285	0.0756889	0.859192	0.5	0	0.7	2	horst	825
0.556747	0.0750455	0.947493	0.6	0	0.7	2	horst	826
0.575175	0.0743206	1.0362	0.7	0	0.7	2	horst	827
0.592314	0.0735347	1.12566	0.8	0	0.7	2	horst	828
0.607275	0.0726957	1.21441	0.9	0	0.7	2	horst	829
0.620606	0.0719471	1.30303	1	0	0.7	2	horst	830
0.433863	0.0692002	0.519327	0	0.1	0.7	2	horst	831
0.42976	0.069642	0.582314	0.1	0.1	0.7	3	horst	832
0.431301	0.0700651	0.649078	0.2	0.1	0.7	3	horst	833
0.437327	0.0704422	0.71972	0.3	0.1	0.7	3	horst	834
0.446235	0.0708059	0.793655	0.4	0.1	0.7	3	horst	835
0.456051	0.0711448	0.869543	0.5	0.1	0.7	3	horst	836
0.466711	0.0715094	0.947478	0.6	0.1	0.7	3	horst	837
0.477814	0.0718938	1.02716	0.7	0.1	0.7	3	horst	838
0.488852	0.0722647	1.10809	0.8	0.1	0.7	3	horst	839
0.499268	0.072584	1.18964	0.9	0.1	0.7	3	horst	840
0.509751	0.0728342	1.27245	1	0.1	0.7	3	horst	841
0.485632	0.0692011	0.614348	0	0.2	0.7	2	horst	842
0.475708	0.0694197	0.676482	0.1	0.2	0.7	3	horst	843
0.46979	0.0696465	0.74057	0.2	0.2	0.7	3	horst	844
0.466761	0.0698689	0.806445	0.3	0.2	0.7	3	horst	845
0.466005	0.0700698	0.874089	0.4	0.2	0.7	3	horst	846
0.467114	0.0702661	0.943549	0.5	0.2	0.7	3	horst	847
0.46969	0.0704581	1.01476	0.6	0.2	0.7	3	horst	848
0.473279	0.0706563	1.08747	0.7	0.2	0.7	3	horst	849
0.477435	0.0708429	1.16134	0.8	0.2	0.7	3	horst	850
0.481885	0.071029	1.2361	0.9	0.2	0.7	3	horst	851
0.486547	0.0712203	1.31169	1	0.2	0.7	3	horst	852
0.527011	0.0692023	0.709294	0	0.3	0.7	2	horst	853
0.513932	0.0693474	0.77116	0.1	0.3	0.7	3	horst	854
0.504345	0.0694935	0.834313	0.2	0.3	0.7	3	horst	855
0.497476	0.0696493	0.898751	0.3	0.3	0.7	3	horst	856
0.492612	0.0698028	0.964316	0.4	0.3	0.7	3	horst	857
0.489398	0.0699475	1.03102	0.5	0.3	0.7	3	horst	858
0.487436	0.0700794	1.09873	0.6	0.3	0.7	3	horst	859
0.486525	0.0702121	1.16747	0.7	0.3	0.7	3	horst	860
0.486659	0.0703454	1.23745	0.8	0.3	0.7	3	horst	861
0.487516	0.0704796	1.30844	0.9	0.3	0.7	3	horst	862
0.488897	0.0706196	1.38028	1	0.3	0.7	3	horst	863
0.560823	0.0692037	0.804169	0	0.4	0.7	2	horst	864
0.5459	0.0693095	0.865921	0.1	0.4	0.7	3	horst	865
0.534195	0.0694229	0.928654	0.2	0.4	0.7	3	horst	866
0.524987	0.0695364	0.992324	0.3	0.4	0.7	3	horst	867
0.517774	0.0696545	1.0569	0.4	0.4	0.7	3	horst	868
0.5121	0.0697723	1.12228	0.5	0.4	0.7	3	horst	869
0.507708	0.0698905	1.18846	0.6	0.4	0.7	3	horst	870
0.504306	0.0699947	1.25531	0.7	0.4	0.7	3	horst	871
0.501751	0.0700969	1.32284	0.8	0.4	0.7	3	horst	872
0.499901	0.0701956	1.39103	0.9	0.4	0.7	3	horst	873
0.498746	0.0702981	1.46002	1	0.4	0.7	3	horst	874
0.589019	0.0692052	0.899037	0	0.5	0.7	2	horst	875
0.573005	0.0692896	0.960721	0.1	0.5	0.7	3	horst	876
0.559972	0.0693778	1.02319	0.2	0.5	0.7	3	horst	877
0.549285	0.06947	1.08641	0.3	0.5	0.7	3	horst	878
0.540513	0.0695644	1.15037	0.4	0.5	0.7	3	horst	879
0.53327	0.0696612	1.215	0.5	0.5	0.7	3	horst	880
0.527219	0.0697586	1.28018	0.6	0.5	0.7	3	horst	881
0.522223	0.0698562	1.34596	0.7	0.5	0.7	3	horst	882
0.517984	0.0699477	1.41212	0.8	0.5	0.7	3	horst	883
0.514512	0.0700321	1.47885	0.9	0.5	0.7	3	horst	884
0.511661	0.0701141	1.54606	1	0.5	0.7	3	horst	885
0.612889	0.0692075	0.993903	0	0.6	0.7	2	horst	886
0.596275	0.0692774	1.05555	0.1	0.6	0.7	3	horst	887
0.582408	0.0693507	1.11784	0.2	0.6	0.7	3	horst	888
0.570759	0.0694271	1.18076	0.3	0.6	0.7	3	horst	889
0.56091	0.0695052	1.24427	0.4	0.6	0.7	3	horst	890
0.552554	0.0695859	1.30836	0.5	0.6	0.7	3	horst	891
0.545373	0.0696681	1.37289	0.6	0.6	0.7	3	horst	892
0.539171	0.0697507	1.43783	0.7	0.6	0.7	3	horst	893
0.53388	0.0698344	1.50328	0.8	0.6	0.7	3	horst	894
0.529274	0.0699172	1.56907	0.9	0.6	0.7	3	horst	895
0.525192	0.0699929	1.63507	1	0.6	0.7	3	horst	896
0.633359	0.0692097	1.08877	0	0.7	0.7	2	horst	897
0.616468	0.0692695	1.15039	0.1	0.7	0.7	3	horst	898
0.602097	0.0693326	1.21254	0.2	0.7	0.7	3	horst	899
0.589809	0.0693966	1.27523	0.3	0.7	0.7	3	horst	900
0.579213	0.0694638	1.3384	0.4	0.7	0.7	3	horst	901
0.570039	0.0695323	1.40205	0.5	0.7	0.7	3	horst	902
0.562073	0.0696035	1.46615	0.6	0.7	0.7	3	horst	903
0.555073	0.0696755	1.5306	0.7	0.7	0.7	3	horst	904
0.548878	0.0697484	1.59535	0.8	0.7	0.7	3	horst	905
0.54344	0.0698229	1.66047	0.9	0.7	0.7	3	horst	906
0.538636	0.0698977	1.72592	1	0.7	0.7	3	horst	907
0.651116	0.0692124	1.18364	0	0.8	0.7	2	horst	908
0.634155	0.0692646	1.24524	0.1	0.8	0.7	3	horst	909
0.619527	0.0693195	1.30731	0.2	0.8	0.7	3	horst	910
0.6068	0.0693755	1.36978	0.3	0.8	0.7	3	horst	911
0.595709	0.0694324	1.43271	0.4	0.8	0.7	3	horst	912
0.585982	0.0694939	1.49605	0.5	0.8	0.7	3	horst	913
0.577401	0.0695555	1.55977	0.6	0.8	0.7	3	horst	914
0.569815	0.0696199	1.62386	0.7	0.8	0.7	3	horst	915
0.563023	0.0696848	1.6882	0.8	0.8	0.7	3	horst	916
0.556905	0.0697507	1.75274	0.9	0.8	0.7	3	horst	917
0.551388	0.0698179	1.81749	1	0.8	0.7	3	horst	918
0.666657	0.0692151	1.27851	0	0.9	0.7	2	horst	919
0.649774	0.0692616	1.3401	0.1	0.9	0.7	3	horst	920
0.635021	0.0693094	1.40207	0.2	0.9	0.7	3	horst	921
0.622065	0.0693594	1.46441	0.3	0.9	0.7	3	horst	922
0.610645	0.0694105	1.52715	0.4	0.9	0.7	3	horst	923
0.600529	0.0694636	1.59025	0.5	0.9	0.7	3	horst	924
0.591511	0.0695196	1.65368	0.6	0.9	0.7	3	horst	925
0.583442	0.0695764	1.71741	0.7	0.9	0.7	3	horst	926
0.576191	0.0696355	1.78142	0.8	0.9	0.7	3	horst	927
0.56961	0.0696951	1.8456	0.9	0.9	0.7	3	horst	928
0.563603	0.0697555	1.90993	1	0.9	0.7	3	horst	929
0.680377	0.0692175	1.37338	0	1	0.7	2	horst	930
0.663648	0.0692589	1.43494	0.1	1	0.7	3	horst	931
0.648903	0.0693017	1.49685	0.2	1	0.7	3	horst	932
0.635836	0.0693468	1.55909	0.3	1	0.7	3	horst	933
0.624222	0.0693932	1.62169	0.4	1	0.7	3	horst	934
0.61384	0.0694404	1.6846	0.5	1	0.7	3	horst	935
0.604503	0.0694912	1.74779	0.6	1	0.7	3	horst	936
0.596077	0.0695425	1.81123	0.7	1	0.7	3	horst	937
0.588445	0.0695955	1.8749	0.8	1	0.7	3	horst	938
0.5815	0.0696506	1.9388	0.9	1	0.7	3	horst	939
0.575131	0.0697063	2.00282	1	1	0.7	3	horst	940
0.410726	0.0771075	0.571097	0.1	0	0.8	2	horst	941
0.446066	0.0769603	0.657715	0.2	0	0.8	2	horst	942
0.475467	0.0767312	0.744575	0.3	0	0.8	2	horst	943
0.5005	0.0764146	0.831702	0.4	0	0.8	2	horst	944
0.522224	0.0760227	0.919136	0.5	0	0.8	2	horst	945
0.541645	0.0755373	1.00713	0.6	0	0.8	2	horst	946
0.559119	0.0749516	1.09546	0.7	0	0.8	2	horst	947
0.575175	0.0743206	1.18422	0.8	0	0.8	2	horst	948
0.590285	0.0736428	1.27373	0.9	0	0.8	2	horst	949
0.603705	0.0728917	1.36257	1	0	0.8	2	horst	950
0.426464	0.0692002	0.579936	0	0.1	0.8	2	horst	951
0.423487	0.0696419	0.642903	0.1	0.1	0.8	3	horst	952
0.425439	0.0700648	0.709652	0.2	0.1	0.8	3	horst	953
0.43148	0.07044	0.780321	0.3	0.1	0.8	3	horst	954
0.4402	0.070802	0.854301	0.4	0.1	0.8	3	horst	955
0.449827	0.0711387	0.930272	0.5	0.1	0.8	3	horst	956
0.460267	0.0714964	1.00829	0.6	0.1	0.8	3	horst	957
0.471159	0.0718664	1.08806	0.7	0.1	0.8	3	horst	958
0.482074	0.0722314	1.16916	0.8	0.1	0.8	3	horst	959
0.492339	0.0725487	1.25078	0.9	0.1	0.8	3	horst	960
0.502638	0.0728056	1.33363	1	0.1	0.8	3	horst	961
0.473801	0.0692008	0.67497	0	0.2	0.8	2	horst	962
0.465826	0.0694194	0.73708	0.1	0.2	0.8	3	horst	963
0.4612	0.0696452	0.801143	0.2	0.2	0.8	3	horst	964
0.459079	0.0698672	0.867035	0.3	0.2	0.8	3	horst	965
0.458947	0.0700686	0.934703	0.4	0.2	0.8	3	horst	966
0.460528	0.0702651	1.00425	0.5	0.2	0.8	3	horst	967
0.463438	0.0704544	1.07556	0.6	0.2	0.8	3	horst	968
0.467313	0.0706489	1.14844	0.7	0.2	0.8	3	horst	969
0.471696	0.070832	1.22247	0.8	0.2	0.8	3	horst	970
0.476374	0.0710132	1.29745	0.9	0.2	0.8	3	horst	971
0.481212	0.0711955	1.37324	1	0.2	0.8	3	horst	972
0.512515	0.0692018	0.769947	0	0.3	0.8	2	horst	973
0.501714	0.0693481	0.831795	0.1	0.3	0.8	3	horst	974
0.493785	0.0694924	0.894927	0.2	0.3	0.8	3	horst	975
0.488147	0.0696481	0.959349	0.3	0.3	0.8	3	horst	976
0.484233	0.0698	1.02492	0.4	0.3	0.8	3	horst	977
0.481788	0.0699433	1.09168	0.5	0.3	0.8	3	horst	978
0.480456	0.0700745	1.15948	0.6	0.3	0.8	3	horst	979
0.480095	0.0702072	1.22838	0.7	0.3	0.8	3	horst	980
0.480678	0.070338	1.29852	0.8	0.3	0.8	3	horst	981
0.481902	0.0704705	1.36967	0.9	0.3	0.8	3	horst	982
0.483672	0.0706078	1.44181	1	0.3	0.8	3	horst	983
0.544719	0.069203	0.864837	0	0.4	0.8	2	horst	984
0.532162	0.069309	0.926565	0.1	0.4	0.8	3	horst	985
0.522257	0.0694219	0.989279	0.2	0.4	0.8	3	horst	986
0.514449	0.0695351	1.05294	0.3	0.4	0.8	3	horst	987
0.508354	0.0696515	1.11752	0.4	0.4	0.8	3	horst	988
0.503581	0.0697679	1.18292	0.5	0.4	0.8	3	horst	989
0.499961	0.0698843	1.24918	0.6	0.4	0.8	3	horst	990
0.497234	0.0699871	1.31615	0.7	0.4	0.8	3	horst	991
0.495263	0.0700882	1.38385	0.8	0.4	0.8	3	horst	992
0.493947	0.0701868	1.45226	0.9	0.4	0.8	3	horst	993
0.493277	0.0702869	1.52152	1	0.4	0.8	3	horst	994
0.571976	0.0692042	0.959709	0	0.5	0.8	2	horst	995
0.558309	0.0692884	1.02137	0.1	0.5	0.8	3	horst	996
0.547116	0.0693773	1.08383	0.2	0.5	0.8	3	horst	997
0.537891	0.069468	1.14704	0.3	0.5	0.8	3	horst	998
0.530313	0.0695617	1.21101	0.4	0.5	0.8	3	horst	999
0.524055	0.0696569	1.27566	0.5	0.5	0.8	3	horst	1000
0.518852	0.0697522	1.3409	0.6	0.5	0.8	3	horst	1001
0.514623	0.0698487	1.40684	0.7	0.5	0.8	3	horst	1002
0.511075	0.0699393	1.47321	0.8	0.5	0.8	3	horst	1003
0.508216	0.0700214	1.54018	0.9	0.5	0.8	3	horst	1004
0.505863	0.070103	1.60757	1	0.5	0.8	3	horst	1005
0.595351	0.0692057	1.05458	0	0.6	0.8	2	horst	1006
0.580997	0.0692757	1.1162	0.1	0.6	0.8	3	horst	1007
0.568951	0.0693482	1.17849	0.2	0.6	0.8	3	horst	1008
0.558776	0.0694251	1.2414	0.3	0.6	0.8	3	horst	1009
0.550147	0.0695015	1.30492	0.4	0.6	0.8	3	horst	1010
0.542837	0.069582	1.36907	0.5	0.6	0.8	3	horst	1011
0.536578	0.0696631	1.43372	0.6	0.6	0.8	3	horst	1012
0.531169	0.0697444	1.49879	0.7	0.6	0.8	3	horst	1013
0.526558	0.0698258	1.56438	0.8	0.6	0.8	3	horst	1014
0.522584	0.0699067	1.63037	0.9	0.6	0.8	3	horst	1015
0.51909	0.0699797	1.69662	1	0.6	0.8	3	horst	1016
0.615618	0.0692077	1.14944	0	0.7	0.8	2	horst	1017
0.600877	0.0692674	1.21104	0.1	0.7	0.8	3	horst	1018
0.588268	0.0693299	1.27319	0.2	0.7	0.8	3	horst	1019
0.577439	0.0693938	1.33589	0.3	0.7	0.8	3	horst	1020
0.568086	0.0694606	1.39911	0.4	0.7	0.8	3	horst	1021
0.559966	0.069528	1.46282	0.5	0.7	0.8	3	horst	1022
0.552912	0.0695984	1.52701	0.6	0.7	0.8	3	horst	1023
0.5467	0.0696689	1.59155	0.7	0.7	0.8	3	horst	1024
0.541223	0.0697399	1.65645	0.8	0.7	0.8	3	horst	1025
0.536436	0.0698114	1.72177	0.9	0.7	0.8	3	horst	1026
0.532211	0.0698842	1.78743	1	0.7	0.8	3	horst	1027
0.633359	0.0692097	1.2443	0	0.8	0.8	2	horst	1028
0.618431	0.0692619	1.30589	0.1	0.8	0.8	3	horst	1029
0.605482	0.0693166	1.36795	0.2	0.8	0.8	3	horst	1030
0.594192	0.0693725	1.43046	0.3	0.8	0.8	3	horst	1031
0.584319	0.0694296	1.49344	0.4	0.8	0.8	3	horst	1032
0.575615	0.0694895	1.55681	0.5	0.8	0.8	3	horst	1033
0.567939	0.0695495	1.6206	0.6	0.8	0.8	3	horst	1034
0.561151	0.0696126	1.68479	0.7	0.8	0.8	3	horst	1035
0.555073	0.0696755	1.74926	0.8	0.8	0.8	3	horst	1036
0.549613	0.0697392	1.81399	0.9	0.8	0.8	3	horst	1037
0.544719	0.0698042	1.879	1	0.8	0.8	3	horst	1038
0.649027	0.069212	1.33917	0	0.9	0.8	2	horst	1039
0.634047	0.0692583	1.40075	0.1	0.9	0.8	3	horst	1040
0.620915	0.0693069	1.46274	0.2	0.9	0.8	3	horst	1041
0.609324	0.0693564	1.52511	0.3	0.9	0.8	3	horst	1042
0.599066	0.0694066	1.58786	0.4	0.9	0.8	3	horst	1043
0.589961	0.0694593	1.651	0.5	0.9	0.8	3	horst	1044
0.581839	0.0695138	1.71451	0.6	0.9	0.8	3	horst	1045
0.574566	0.0695689	1.77834	0.7	0.9	0.8	3	horst	1046
0.568037	0.0696261	1.8425	0.8	0.9	0.8	3	horst	1047
0.562111	0.0696836	1.90687	0.9	0.9	0.8	3	horst	1048
0.556713	0.0697418	1.97142	1	0.9	0.8	3	horst	1049
0.662957	0.0692144	1.43404	0	1	0.8	2	horst	1050
0.648029	0.0692562	1.49561	0.1	1	0.8	3	horst	1051
0.63481	0.0692991	1.55753	0.2	1	0.8	3	horst	1052
0.623042	0.0693437	1.61978	0.3	1	0.8	3	horst	1053
0.612541	0.0693892	1.68239	0.4	1	0.8	3	horst	1054
0.603137	0.0694355	1.74533	0.5	1	0.8	3	horst	1055
0.594688	0.0694852	1.80861	0.6	1	0.8	3	horst	1056
0.587053	0.0695353	1.87217	0.7	1	0.8	3	horst	1057
0.580133	0.0695863	1.93599	0.8	1	0.8	3	horst	1058
0.573843	0.0696393	2.00007	0.9	1	0.8	3	horst	1059
0.568073	0.0696925	2.06431	1	1	0.8	3	horst	1060
0.406342	0.0771222	0.631675	0.1	0	0.9	2	horst	1061
0.438786	0.076996	0.718242	0.2	0	0.9	2	horst	1062
0.46622	0.0768226	0.80505	0.3	0	0.9	2	horst	1063
0.489832	0.0765651	0.892056	0.4	0	0.9	2	horst	1064
0.510512	0.0762517	0.979337	0.5	0	0.9	2	horst	1065
0.528927	0.0758751	1.06697	0.6	0	0.9	2	horst	1066
0.545702	0.0754153	1.15509	0.7	0	0.9	2	horst	1067
0.56095	0.0748812	1.24344	0.8	0	0.9	2	horst	1068
0.575175	0.0743206	1.33225	0.9	0	0.9	2	horst	1069
0.588683	0.0737255	1.42179	1	0	0.9	2	horst	1070
0.420544	0.0692004	0.640542	0	0.1	0.9	2	horst	1071
0.418358	0.0696418	0.703494	0.1	0.1	0.9	3	horst	1072
0.420567	0.0700646	0.770236	0.2	0.1	0.9	3	horst	1073
0.42653	0.0704383	0.840918	0.3	0.1	0.9	3	horst	1074
0.435005	0.0707993	0.914923	0.4	0.1	0.9	3	horst	1075
0.444392	0.0711344	0.990955	0.5	0.1	0.9	3	horst	1076
0.454584	0.0714859	1.06904	0.6	0.1	0.9	3	horst	1077
0.465206	0.0718464	1.14887	0.7	0.1	0.9	3	horst	1078
0.475944	0.0722053	1.23009	0.8	0.1	0.9	3	horst	1079
0.486002	0.072521	1.31173	0.9	0.1	0.9	3	horst	1080
0.496088	0.0727812	1.39457	1	0.1	0.9	3	horst	1081
0.464121	0.0692006	0.73559	0	0.2	0.9	2	horst	1082
0.457595	0.0694192	0.797678	0.1	0.2	0.9	3	horst	1083
0.453933	0.0696441	0.861716	0.2	0.2	0.9	3	horst	1084
0.452472	0.0698657	0.927596	0.3	0.2	0.9	3	horst	1085
0.452815	0.0700677	0.995297	0.4	0.2	0.9	3	horst	1086
0.454735	0.0702645	1.06492	0.5	0.2	0.9	3	horst	1087
0.457872	0.0704521	1.1363	0.6	0.2	0.9	3	horst	1088
0.461932	0.0706441	1.2093	0.7	0.2	0.9	3	horst	1089
0.466474	0.0708246	1.28347	0.8	0.2	0.9	3	horst	1090
0.471264	0.0710023	1.35858	0.9	0.2	0.9	3	horst	1091
0.476205	0.071179	1.4345	1	0.2	0.9	3	horst	1092
0.500419	0.0692015	0.830581	0	0.3	0.9	2	horst	1093
0.491372	0.0693488	0.892421	0.1	0.3	0.9	3	horst	1094
0.484741	0.0694918	0.955544	0.2	0.3	0.9	3	horst	1095
0.480065	0.0696473	1.01995	0.3	0.3	0.9	3	horst	1096
0.476902	0.0697979	1.08552	0.4	0.3	0.9	3	horst	1097
0.475052	0.0699405	1.1523	0.5	0.3	0.9	3	horst	1098
0.474212	0.0700719	1.22017	0.6	0.3	0.9	3	horst	1099
0.474273	0.0702044	1.28917	0.7	0.3	0.9	3	horst	1100
0.475199	0.0703333	1.35944	0.8	0.3	0.9	3	horst	1101
0.47673	0.0704645	1.43076	0.9	0.3	0.9	3	horst	1102
0.478736	0.0706	1.50302	1	0.3	0.9	3	horst	1103
0.531098	0.0692024	0.925504	0	0.4	0.9	2	horst	1104
0.520388	0.0693092	0.987207	0.1	0.4	0.9	3	horst	1105
0.511913	0.0694213	1.0499	0.2	0.4	0.9	3	horst	1106
0.505237	0.0695337	1.11355	0.3	0.4	0.9	3	horst	1107
0.500036	0.0696497	1.17813	0.4	0.4	0.9	3	horst	1108
0.495989	0.0697648	1.24353	0.5	0.4	0.9	3	horst	1109
0.492997	0.0698797	1.30984	0.6	0.4	0.9	3	horst	1110
0.490812	0.0699818	1.37691	0.7	0.4	0.9	3	horst	1111
0.489309	0.0700812	1.44471	0.8	0.4	0.9	3	horst	1112
0.488406	0.0701811	1.51326	0.9	0.4	0.9	3	horst	1113
0.488128	0.0702794	1.58274	1	0.4	0.9	3	horst	1114
0.557371	0.0692035	1.02038	0	0.5	0.9	2	horst	1115
0.545577	0.0692879	1.08202	0.1	0.5	0.9	3	horst	1116
0.535867	0.069377	1.14447	0.2	0.5	0.9	3	horst	1117
0.527836	0.0694663	1.20766	0.3	0.5	0.9	3	horst	1118
0.521237	0.06956	1.27163	0.4	0.5	0.9	3	horst	1119
0.51579	0.0696539	1.33628	0.5	0.5	0.9	3	horst	1120
0.511289	0.0697478	1.40157	0.6	0.5	0.9	3	horst	1121
0.50766	0.069843	1.46757	0.7	0.5	0.9	3	horst	1122
0.504658	0.0699324	1.53406	0.8	0.5	0.9	3	horst	1123
0.502292	0.0700132	1.60119	0.9	0.5	0.9	3	horst	1124
0.500409	0.0700949	1.66882	1	0.5	0.9	3	horst	1125
0.580156	0.0692047	1.11525	0	0.6	0.9	2	horst	1126
0.567639	0.0692746	1.17685	0.1	0.6	0.9	3	horst	1127
0.557081	0.0693469	1.23913	0.2	0.6	0.9	3	horst	1128
0.548124	0.0694238	1.30204	0.3	0.6	0.9	3	horst	1129
0.540504	0.0694992	1.36555	0.4	0.6	0.9	3	horst	1130
0.534051	0.0695792	1.42971	0.5	0.6	0.9	3	horst	1131
0.528535	0.0696589	1.4944	0.6	0.6	0.9	3	horst	1132
0.523798	0.0697394	1.55958	0.7	0.6	0.9	3	horst	1133
0.519786	0.0698195	1.6253	0.8	0.6	0.9	3	horst	1134
0.51634	0.0698995	1.69145	0.9	0.6	0.9	3	horst	1135
0.513343	0.0699708	1.75791	1	0.6	0.9	3	horst	1136
0.600102	0.0692062	1.21012	0	0.7	0.9	2	horst	1137
0.587126	0.0692659	1.2717	0.1	0.7	0.9	3	horst	1138
0.575983	0.0693278	1.33385	0.2	0.7	0.9	3	horst	1139
0.566364	0.069392	1.39654	0.3	0.7	0.9	3	horst	1140
0.558036	0.0694584	1.45976	0.4	0.7	0.9	3	horst	1141
0.550795	0.0695244	1.52349	0.5	0.7	0.9	3	horst	1142
0.544532	0.0695948	1.58777	0.6	0.7	0.9	3	horst	1143
0.539012	0.0696645	1.65242	0.7	0.7	0.9	3	horst	1144
0.534138	0.0697343	1.71742	0.8	0.7	0.9	3	horst	1145
0.529886	0.0698039	1.78285	0.9	0.7	0.9	3	horst	1146
0.526156	0.0698752	1.84868	1	0.7	0.9	3	horst	1147
0.617704	0.069208	1.30498	0	0.8	0.9	2	horst	1148
0.604463	0.0692601	1.36655	0.1	0.8	0.9	3	horst	1149
0.592927	0.0693144	1.4286	0.2	0.8	0.9	3	horst	1150
0.582842	0.0693701	1.49113	0.3	0.8	0.9	3	horst	1151
0.57399	0.0694277	1.55412	0.4	0.8	0.9	3	horst	1152
0.566192	0.0694867	1.61756	0.5	0.8	0.9	3	horst	1153
0.559286	0.0695456	1.6814	0.6	0.8	0.9	3	horst	1154
0.553182	0.0696079	1.74567	0.7	0.8	0.9	3	horst	1155
0.547707	0.0696696	1.81022	0.8	0.8	0.9	3	horst	1156
0.542806	0.0697318	1.87508	0.9	0.8	0.9	3	horst	1157
0.538432	0.0697948	1.94028	1	0.8	0.9	3	horst	1158
0.633359	0.0692097	1.39984	0	0.9	0.9	2	horst	1159
0.619985	0.069256	1.4614	0.1	0.9	0.9	3	horst	1160
0.608207	0.0693043	1.52338	0.2	0.9	0.9	3	horst	1161
0.597784	0.0693539	1.58577	0.3	0.9	0.9	3	horst	1162
0.588556	0.0694037	1.64858	0.4	0.9	0.9	3	horst	1163
0.580317	0.0694562	1.71175	0.5	0.9	0.9	3	horst	1164
0.572957	0.0695099	1.7753	0.6	0.9	0.9	3	horst	1165
0.566361	0.0695635	1.83919	0.7	0.9	0.9	3	horst	1166
0.560444	0.0696196	1.90344	0.8	0.9	0.9	3	horst	1167
0.555073	0.0696755	1.96792	0.9	0.9	0.9	3	horst	1168
0.550192	0.069732	2.03263	1	0.9	0.9	3	horst	1169
0.647377	0.0692118	1.49471	0	1	0.9	2	horst	1170
0.633964	0.0692533	1.55626	0.1	1	0.9	3	horst	1171
0.62205	0.0692967	1.61819	0.2	1	0.9	3	horst	1172
0.611417	0.0693412	1.68048	0.3	1	0.9	3	horst	1173
0.601881	0.0693861	1.74309	0.4	1	0.9	3	horst	1174
0.593336	0.0694317	1.80607	0.5	1	0.9	3	horst	1175
0.585632	0.0694807	1.86938	0.6	1	0.9	3	horst	1176
0.578677	0.06953	1.93301	0.7	1	0.9	3	horst	1177
0.572369	0.0695797	1.99693	0.8	1	0.9	3	horst	1178
0.566642	0.0696311	2.06114	0.9	1	0.9	3	horst	1179
0.561386	0.0696826	2.12553	1	1	0.9	3	horst	1180
0.402759	0.0771337	0.692256	0.1	0	1	2	horst	1181
0.432735	0.0770236	0.778779	0.2	0	1	2	horst	1182
0.458456	0.0768841	0.86556	0.3	0	1	2	horst	1183
0.480781	0.0766739	0.952469	0.4	0	1	2	horst	1184
0.5005	0.0764146	1.03963	0.5	0	1	2	horst	1185
0.518096	0.0761089	1.12702	0.6	0	1	2	horst	1186
0.534108	0.0757483	1.21484	0.7	0	1	2	horst	1187
0.548878	0.0753162	1.30306	0.8	0	1	2	horst	1188
0.562398	0.0748273	1.39142	0.9	0	1	2	horst	1189
0.575175	0.0743206	1.48028	1	0	1	2	horst	1190
0.4157	0.0692006	0.701148	0	0.1	1	2	horst	1191
0.414086	0.0696418	0.764086	0.1	0.1	1	3	horst	1192
0.416446	0.0700645	0.830822	0.2	0.1	1	3	horst	1193
0.422284	0.0704372	0.90151	0.3	0.1	1	3	horst	1194
0.430489	0.0707971	0.975528	0.4	0.1	1	3	horst	1195
0.439608	0.0711306	1.0516	0.5	0.1	1	3	horst	1196
0.449533	0.0714775	1.12975	0.6	0.1	1	3	horst	1197
0.459863	0.0718314	1.2096	0.7	0.1	1	3	horst	1198
0.470393	0.0721856	1.29093	0.8	0.1	1	3	horst	1199
0.48025	0.0724999	1.3726	0.9	0.1	1	3	horst	1200
0.490103	0.0727584	1.45543	1	0.1	1	3	horst	1201
0.456054	0.0692005	0.796207	0	0.2	1	2	horst	1202
0.450633	0.0694191	0.858277	0.1	0.2	1	3	horst	1203
0.447709	0.0696434	0.922291	0.2	0.2	1	3	horst	1204
0.446747	0.0698647	0.988157	0.3	0.2	1	3	horst	1205
0.447437	0.0700667	1.05587	0.4	0.2	1	3	horst	1206
0.449582	0.070264	1.12552	0.5	0.2	1	3	horst	1207
0.452887	0.0704498	1.19698	0.6	0.2	1	3	horst	1208
0.457067	0.0706402	1.27009	0.7	0.2	1	3	horst	1209
0.461708	0.0708194	1.34438	0.8	0.2	1	3	horst	1210
0.466561	0.0709951	1.41958	0.9	0.2	1	3	horst	1211
0.471558	0.0711682	1.49561	1	0.2	1	3	horst	1212
0.490183	0.0692013	0.891209	0	0.3	1	2	horst	1213
0.482496	0.0693492	0.95303	0.1	0.3	1	3	horst	1214
0.476898	0.0694914	1.01615	0.2	0.3	1	3	horst	1215
0.473001	0.0696468	1.08055	0.3	0.3	1	3	horst	1216
0.470433	0.0697964	1.14612	0.4	0.3	1	3	horst	1217
0.469051	0.0699384	1.21291	0.5	0.3	1	3	horst	1218
0.468601	0.0700704	1.28082	0.6	0.3	1	3	horst	1219
0.468993	0.0702027	1.34991	0.7	0.3	1	3	horst	1220
0.470185	0.0703302	1.42027	0.8	0.3	1	3	horst	1221
0.471945	0.0704601	1.4917	0.9	0.3	1	3	horst	1222
0.474173	0.0705932	1.56414	1	0.3	1	3	horst	1223
0.519423	0.069202	0.986167	0	0.4	1	2	horst	1224
0.510187	0.0693098	1.04785	0.1	0.4	1	3	horst	1225
0.502865	0.0694209	1.11053	0.2	0.4	1	3	horst	1226
0.497106	0.0695325	1.17417	0.3	0.4	1	3	horst	1227
0.492639	0.0696487	1.23873	0.4	0.4	1	3	horst	1228
0.489197	0.0697626	1.30413	0.5	0.4	1	3	horst	1229
0.48671	0.0698763	1.37047	0.6	0.4	1	3	horst	1230
0.484968	0.0699781	1.4376	0.7	0.4	1	3	horst	1231
0.483847	0.0700764	1.50549	0.8	0.4	1	3	horst	1232
0.48328	0.0701775	1.57415	0.9	0.4	1	3	horst	1233
0.483318	0.0702743	1.64378	1	0.4	1	3	horst	1234
0.544719	0.069203	1.08105	0	0.5	1	2	horst	1235
0.534439	0.0692875	1.14267	0.1	0.5	1	3	horst	1236
0.525943	0.0693773	1.2051	0.2	0.5	1	3	horst	1237
0.518898	0.0694651	1.26827	0.3	0.5	1	3	horst	1238
0.513113	0.0695586	1.33224	0.4	0.5	1	3	horst	1239
0.508354	0.0696515	1.39691	0.5	0.5	1	3	horst	1240
0.504422	0.0697446	1.46219	0.6	0.5	1	3	horst	1241
0.501299	0.0698388	1.52824	0.7	0.5	1	3	horst	1242
0.498757	0.0699271	1.59483	0.8	0.5	1	3	horst	1243
0.496785	0.0700071	1.66205	0.9	0.5	1	3	horst	1244
0.495263	0.0700882	1.72981	1	0.5	1	3	horst	1245
0.566864	0.069204	1.17592	0	0.6	1	2	horst	1246
0.555856	0.069274	1.23751	0.1	0.6	1	3	horst	1247
0.54653	0.0693463	1.29977	0.2	0.6	1	3	horst	1248
0.538593	0.0694232	1.36267	0.3	0.6	1	3	horst	1249
0.531822	0.0694978	1.42617	0.4	0.6	1	3	horst	1250
0.526096	0.0695768	1.49034	0.5	0.6	1	3	horst	1251
0.521201	0.0696558	1.55504	0.6	0.6	1	3	horst	1252
0.517014	0.0697353	1.62026	0.7	0.6	1	3	horst	1253
0.513485	0.0698143	1.68605	0.8	0.6	1	3	horst	1254
0.510484	0.0698932	1.75231	0.9	0.6	1	3	horst	1255
0.507923	0.069964	1.81896	1	0.6	1	3	horst	1256
0.586412	0.069205	1.27079	0	0.7	1	2	horst	1257
0.574907	0.0692649	1.33235	0.1	0.7	1	3	horst	1258
0.564992	0.0693266	1.39449	0.2	0.7	1	3	horst	1259
0.556401	0.0693911	1.45718	0.3	0.7	1	3	horst	1260
0.548942	0.0694569	1.5204	0.4	0.7	1	3	horst	1261
0.542446	0.069522	1.58413	0.5	0.7	1	3	horst	1262
0.53682	0.0695918	1.64842	0.6	0.7	1	3	horst	1263
0.53189	0.0696605	1.71314	0.7	0.7	1	3	horst	1264
0.527558	0.0697298	1.77825	0.8	0.7	1	3	horst	1265
0.523783	0.0697985	1.84382	0.9	0.7	1	3	horst	1266
0.520469	0.0698686	1.90975	1	0.7	1	3	horst	1267
0.603796	0.0692066	1.36565	0	0.8	1	2	horst	1268
0.591972	0.0692586	1.4272	0.1	0.8	1	3	horst	1269
0.581635	0.0693126	1.48925	0.2	0.8	1	3	horst	1270
0.572568	0.0693678	1.55178	0.3	0.8	1	3	horst	1271
0.564586	0.0694261	1.61477	0.4	0.8	1	3	horst	1272
0.557542	0.0694839	1.67823	0.5	0.8	1	3	horst	1273
0.55131	0.0695427	1.74211	0.6	0.8	1	3	horst	1274
0.545817	0.0696045	1.80647	0.7	0.8	1	3	horst	1275
0.540873	0.0696654	1.8711	0.8	0.8	1	3	horst	1276
0.536451	0.0697267	1.93605	0.9	0.8	1	3	horst	1277
0.532515	0.0697881	2.00136	1	0.8	1	3	horst	1278
0.619352	0.0692081	1.46052	0	0.9	1	2	horst	1279
0.607336	0.0692544	1.52206	0.1	0.9	1	3	horst	1280
0.596718	0.0693024	1.58403	0.2	0.9	1	3	horst	1281
0.587301	0.0693517	1.64643	0.3	0.9	1	3	horst	1282
0.578931	0.0694016	1.70925	0.4	0.9	1	3	horst	1283
0.571463	0.0694539	1.77247	0.5	0.9	1	3	horst	1284
0.564774	0.0695068	1.83605	0.6	0.9	1	3	horst	1285
0.558775	0.0695598	1.90001	0.7	0.9	1	3	horst	1286
0.553393	0.0696153	1.96433	0.8	0.9	1	3	horst	1287
0.548498	0.0696702	2.02888	0.9	0.9	1	3	horst	1288
0.544064	0.0697255	2.09371	1	0.9	1	3	horst	1289
0.633359	0.0692097	1.55538	0	1	1	2	horst	1290
0.621246	0.0692513	1.61692	0.1	1	1	3	horst	1291
0.610448	0.0692944	1.67884	0.2	1	1	3	horst	1292
0.600779	0.069339	1.74112	0.3	1	1	3	horst	1293
0.592116	0.0693837	1.80379	0.4	1	1	3	horst	1294
0.584319	0.0694296	1.8668	0.5	1	1	3	horst	1295
0.577269	0.0694774	1.93013	0.6	1	1	3	horst	1296
0.5709	0.0695256	1.99381	0.7	1	1	3	horst	1297
0.565128	0.0695747	2.0578	0.8	1	1	3	horst	1298
0.559885	0.0696252	2.12209	0.9	1	1	3	horst	1299
0.555073	0.0696755	2.18658	1	1	1	3	horst	1300
0.793818	0.0693338	0.244602	0.0321996	0.221657	0.0239175	3	horst	1301
0.590215	0.0701027	0.683046	0.440301	0.377357	0.0928852	3	horst	1302
0.571212	0.0713896	0.144558	0.1	0.1	0	2	centroid	1
0.468689	0.0720029	0.196449	0.2	0.1	0	2	centroid	2
0.430037	0.0725199	0.253169	0.3	0.1	0	2	centroid	3
0.42229	0.0729727	0.31698	0.4	0.1	0	2	centroid	4
0.440768	0.0732373	0.392846	0.5	0.1	0	2	centroid	5
0.482394	0.0727871	0.483528	0.6	0.1	0	2	centroid	6
0.531417	0.0717648	0.582419	0.7	0.1	0	2	centroid	7
0.584455	0.0700034	0.688031	0.8	0.1	0	2	centroid	8
0.626271	0.0682493	0.791156	0.9	0.1	0	2	centroid	9
0.552151	0.0565015	0.817373	1	0.1	0	2	centroid	10
0.679831	0.0709532	0.23903	0.1	0.2	0	2	centroid	11
0.571212	0.0713896	0.289117	0.2	0.2	0	2	centroid	12
0.508028	0.0717301	0.340193	0.3	0.2	0	2	centroid	13
0.468689	0.0720029	0.392897	0.4	0.2	0	2	centroid	14
0.444496	0.0722741	0.448237	0.5	0.2	0	2	centroid	15
0.430037	0.0725199	0.506338	0.6	0.2	0	2	centroid	16
0.423149	0.0727341	0.56807	0.7	0.2	0	2	centroid	17
0.42229	0.0729727	0.63396	0.8	0.2	0	2	centroid	18
0.427451	0.073184	0.705369	0.9	0.2	0	2	centroid	19
0.440768	0.0732373	0.785693	1	0.2	0	2	centroid	20
0.735024	0.0707897	0.333885	0.1	0.3	0	2	centroid	21
0.635966	0.0711062	0.383363	0.2	0.3	0	2	centroid	22
0.571212	0.0713896	0.433675	0.3	0.3	0	2	centroid	23
0.525752	0.0716283	0.484534	0.4	0.3	0	2	centroid	24
0.492869	0.0718152	0.536306	0.5	0.3	0	2	centroid	25
0.468689	0.0720029	0.589346	0.6	0.3	0	2	centroid	26
0.451323	0.0721875	0.644281	0.7	0.3	0	2	centroid	27
0.438669	0.0723552	0.700805	0.8	0.3	0	2	centroid	28
0.430037	0.0725199	0.759506	0.9	0.3	0	2	centroid	29
0.424802	0.0726669	0.820701	1	0.3	0	2	centroid	30
0.768224	0.0707075	0.428796	0.1	0.4	0	2	centroid	31
0.679831	0.0709532	0.47806	0.2	0.4	0	2	centroid	32
0.617333	0.0711769	0.527812	0.3	0.4	0	2	centroid	33
0.571212	0.0713896	0.578233	0.4	0.4	0	2	centroid	34
0.535752	0.0715691	0.629	0.5	0.4	0	2	centroid	35
0.508028	0.0717301	0.680385	0.6	0.4	0	2	centroid	36
0.48607	0.0718579	0.73252	0.7	0.4	0	2	centroid	37
0.468689	0.0720029	0.785795	0.8	0.4	0	2	centroid	38
0.455159	0.072142	0.840515	0.9	0.4	0	2	centroid	39
0.444496	0.0722741	0.896473	1	0.4	0	2	centroid	40
0.790378	0.0706592	0.52372	0.1	0.5	0	2	centroid	41
0.711339	0.070855	0.572884	0.2	0.5	0	2	centroid	42
0.652359	0.0710475	0.622353	0.3	0.5	0	2	centroid	43
0.60702	0.071219	0.672305	0.4	0.5	0	2	centroid	44
0.571212	0.0713896	0.722791	0.5	0.5	0	2	centroid	45
0.542148	0.0715341	0.773503	0.6	0.5	0	2	centroid	46
0.518318	0.0716728	0.824677	0.7	0.5	0	2	centroid	47
0.498653	0.0717813	0.876438	0.8	0.5	0	2	centroid	48
0.482223	0.071885	0.928792	0.9	0.5	0	2	centroid	49
0.468689	0.0720029	0.982243	1	0.5	0	2	centroid	50
0.806204	0.0706269	0.618648	0.1	0.6	0	2	centroid	51
0.735024	0.0707897	0.66777	0.2	0.6	0	2	centroid	52
0.679831	0.0709532	0.71709	0.3	0.6	0	2	centroid	53
0.635966	0.0711062	0.766726	0.4	0.6	0	2	centroid	54
0.600478	0.0712476	0.816824	0.5	0.6	0	2	centroid	55
0.571212	0.0713896	0.86735	0.6	0.6	0	2	centroid	56
0.546593	0.0715108	0.918029	0.7	0.6	0	2	centroid	57
0.525752	0.0716283	0.969068	0.8	0.6	0	2	centroid	58
0.508028	0.0717301	1.02058	0.9	0.6	0	2	centroid	59
0.492869	0.0718152	1.07261	1	0.6	0	2	centroid	60
0.818079	0.0706034	0.713579	0.1	0.7	0	2	centroid	61
0.753465	0.0707426	0.762676	0.2	0.7	0	2	centroid	62
0.701885	0.0708831	0.811907	0.3	0.7	0	2	centroid	63
0.659832	0.0710216	0.861366	0.4	0.7	0	2	centroid	64
0.625082	0.0711467	0.911156	0.5	0.7	0	2	centroid	65
0.595959	0.0712685	0.96136	0.6	0.7	0	2	centroid	66
0.571212	0.0713896	1.01191	0.7	0.7	0	2	centroid	67
0.549866	0.0714941	1.06257	0.8	0.7	0	2	centroid	68
0.531373	0.0715945	1.11353	0.9	0.7	0	2	centroid	69
0.515284	0.0716899	1.16486	1	0.7	0	2	centroid	70
0.827312	0.0705857	0.808507	0.1	0.8	0	2	centroid	71
0.768224	0.0707075	0.857591	0.2	0.8	0	2	centroid	72
0.719947	0.0708304	0.906763	0.3	0.8	0	2	centroid	73
0.679831	0.0709532	0.95612	0.4	0.8	0	2	centroid	74
0.646048	0.0710696	1.00571	0.5	0.8	0	2	centroid	75
0.617333	0.0711769	1.05562	0.6	0.8	0	2	centroid	76
0.592651	0.0712841	1.1059	0.7	0.8	0	2	centroid	77
0.571212	0.0713896	1.15647	0.8	0.8	0	2	centroid	78
0.552376	0.0714814	1.20713	0.9	0.8	0	2	centroid	79
0.535752	0.0715691	1.258	1	0.8	0	2	centroid	80
0.834697	0.0705721	0.903435	0.1	0.9	0	2	centroid	81
0.780308	0.0706807	0.952515	0.2	0.9	0	2	centroid	82
0.735024	0.0707897	1.00165	0.3	0.9	0	2	centroid	83
0.696797	0.0708988	1.05093	0.4	0.9	0	2	centroid	84
0.664112	0.0710064	1.10039	0.5	0.9	0	2	centroid	85
0.635966	0.0711062	1.15009	0.6	0.9	0	2	centroid	86
0.611529	0.0712003	1.20011	0.7	0.9	0	2	centroid	87
0.590124	0.0712961	1.25045	0.8	0.9	0	2	centroid	88
0.571212	0.0713896	1.30102	0.9	0.9	0	2	centroid	89
0.554358	0.0714713	1.35169	1	0.9	0	2	centroid	90
0.840739	0.0705615	0.998363	0.1	1	0	2	centroid	91
0.790378	0.0706592	1.04744	0.2	1	0	2	centroid	92
0.74779	0.0707568	1.09656	0.3	1	0	2	centroid	93
0.711339	0.070855	1.14577	0.4	1	0	2	centroid	94
0.679831	0.0709532	1.19515	0.5	1	0	2	centroid	95
0.652359	0.0710475	1.24471	0.6	1	0	2	centroid	96
0.628277	0.0711346	1.29451	0.7	1	0	2	centroid	97
0.60702	0.071219	1.34461	0.8	1	0	2	centroid	98
0.588129	0.0713057	1.395	0.9	1	0	2	centroid	99
0.571212	0.0713896	1.44558	1	1	0	2	centroid	100
0.575175	0.0743206	0.148028	0.1	0	0.1	2	centroid	101
0.66153	0.0693647	0.236743	0.2	0	0.1	2	centroid	102
0.705411	0.0669093	0.326	0.3	0	0.1	2	centroid	103
0.709205	0.059099	0.408189	0.4	0	0.1	2	centroid	104
0.721807	0.0573879	0.495679	0.5	0	0.1	2	centroid	105
0.733175	0.0560173	0.584333	0.6	0	0.1	2	centroid	106
0.743648	0.0552384	0.674185	0.7	0	0.1	2	centroid	107
0.752793	0.0547557	0.764737	0.8	0	0.1	2	centroid	108
0.760551	0.0543808	0.855606	0.9	0	0.1	2	centroid	109
0.767139	0.0540658	0.946654	1	0	0.1	2	centroid	110
0.633359	0.0692097	0.155538	0	0.1	0.1	2	centroid	111
0.555073	0.0696755	0.218658	0.1	0.1	0.1	3	centroid	112
0.523994	0.0701623	0.284296	0.2	0.1	0.1	3	centroid	113
0.509619	0.0706636	0.351501	0.3	0.1	0.1	3	centroid	114
0.501916	0.0712364	0.419491	0.4	0.1	0.1	3	centroid	115
0.4944	0.0718907	0.486301	0.5	0.1	0.1	3	centroid	116
0.128686	0.0694574	0.259243	0.6	0.1	0.1	3	centroid	117
0.211634	0.0681127	0.411519	0.7	0.1	0.1	3	centroid	118
0.51983	0.032733	0.688343	0.8	0.1	0.1	3	centroid	119
0.623264	0.035643	0.813428	0.9	0.1	0.1	3	centroid	120
0.579541	0.0713338	0.903189	1	0.1	0.1	3	centroid	121
0.722198	0.0692233	0.250404	0	0.2	0.1	2	centroid	122
0.638349	0.0694569	0.312588	0.1	0.2	0.1	3	centroid	123
0.590246	0.069756	0.375689	0.2	0.2	0.1	3	centroid	124
0.558403	0.0700831	0.438892	0.3	0.2	0.1	3	centroid	125
0.535211	0.0703892	0.501829	0.4	0.2	0.1	3	centroid	126
0.516291	0.0707461	0.563797	0.5	0.2	0.1	3	centroid	127
0.499813	0.0711359	0.624503	0.6	0.2	0.1	3	centroid	128
0.485009	0.0715056	0.683898	0.7	0.2	0.1	3	centroid	129
0.472042	0.0719107	0.742531	0.8	0.2	0.1	3	centroid	130
0.461483	0.0723532	0.801381	0.9	0.2	0.1	3	centroid	131
0.135757	0.0696107	0.397831	1	0.2	0.1	3	centroid	132
0.76675	0.0692283	0.34529	0	0.3	0.1	2	centroid	133
0.689951	0.0693916	0.407151	0.1	0.3	0.1	3	centroid	134
0.639295	0.0696038	0.469304	0.2	0.3	0.1	3	centroid	135
0.602594	0.069852	0.531196	0.3	0.3	0.1	3	centroid	136
0.574214	0.0701147	0.592549	0.4	0.3	0.1	3	centroid	137
0.55084	0.0703639	0.65294	0.5	0.3	0.1	3	centroid	138
0.530379	0.0706297	0.71191	0.6	0.3	0.1	3	centroid	139
0.512551	0.0709151	0.769905	0.7	0.3	0.1	3	centroid	140
0.4965	0.0712093	0.826726	0.8	0.3	0.1	3	centroid	141
0.481764	0.0714935	0.882305	0.9	0.3	0.1	3	centroid	142
0.468468	0.0717663	0.937104	1	0.3	0.1	3	centroid	143
0.793528	0.0692295	0.440187	0	0.4	0.1	2	centroid	144
0.724691	0.0693586	0.501869	0.1	0.4	0.1	3	centroid	145
0.675509	0.0695268	0.563566	0.2	0.4	0.1	3	centroid	146
0.637768	0.0697271	0.624749	0.3	0.4	0.1	3	centroid	147
0.607437	0.0699468	0.685246	0.4	0.4	0.1	3	centroid	148
0.582111	0.0701719	0.744888	0.5	0.4	0.1	3	centroid	149
0.559879	0.0703933	0.803151	0.6	0.4	0.1	3	centroid	150
0.540262	0.0706132	0.860342	0.7	0.4	0.1	3	centroid	151
0.522517	0.0708398	0.91629	0.8	0.4	0.1	3	centroid	152
0.506707	0.0710738	0.971528	0.9	0.4	0.1	3	centroid	153
0.491808	0.0713052	1.02525	1	0.4	0.1	3	centroid	154
0.811408	0.0692304	0.535095	0	0.5	0.1	2	centroid	155
0.749655	0.0693391	0.596666	0.1	0.5	0.1	3	centroid	156
0.703061	0.0694831	0.658081	0.2	0.5	0.1	3	centroid	157
0.665913	0.0696537	0.718865	0.3	0.5	0.1	3	centroid	158
0.63508	0.0698411	0.778774	0.4	0.5	0.1	3	centroid	159
0.60902	0.0700402	0.837956	0.5	0.5	0.1	3	centroid	160
0.585873	0.0702389	0.895722	0.6	0.5	0.1	3	centroid	161
0.565455	0.0704363	0.952575	0.7	0.5	0.1	3	centroid	162
0.546941	0.0706323	1.00824	0.8	0.5	0.1	3	centroid	163
0.530076	0.0708245	1.06287	0.9	0.5	0.1	3	centroid	164
0.514708	0.0710096	1.11664	1	0.5	0.1	3	centroid	165
0.824191	0.0692309	0.630007	0	0.6	0.1	2	centroid	166
0.768447	0.0693262	0.691504	0.1	0.6	0.1	3	centroid	167
0.724666	0.0694539	0.752722	0.2	0.6	0.1	3	centroid	168
0.688755	0.0696027	0.813241	0.3	0.6	0.1	3	centroid	169
0.658267	0.0697734	0.872804	0.4	0.6	0.1	3	centroid	170
0.632065	0.0699461	0.931606	0.5	0.6	0.1	3	centroid	171
0.608612	0.0701298	0.989049	0.6	0.6	0.1	3	centroid	172
0.587752	0.0703068	1.04558	0.7	0.6	0.1	3	centroid	173
0.568813	0.0704866	1.10104	0.8	0.6	0.1	3	centroid	174
0.551589	0.0706597	1.15559	0.9	0.6	0.1	3	centroid	175
0.535768	0.070829	1.20923	1	0.6	0.1	3	centroid	176
0.833786	0.0692313	0.724922	0	0.7	0.1	2	centroid	177
0.783098	0.0693167	0.786368	0.1	0.7	0.1	3	centroid	178
0.742047	0.0694325	0.847438	0.2	0.7	0.1	3	centroid	179
0.707608	0.0695682	0.907765	0.3	0.7	0.1	3	centroid	180
0.677856	0.069722	0.967092	0.4	0.7	0.1	3	centroid	181
0.651919	0.0698813	1.02563	0.5	0.7	0.1	3	centroid	182
0.628547	0.0700445	1.08286	0.6	0.7	0.1	3	centroid	183
0.607513	0.0702121	1.13912	0.7	0.7	0.1	3	centroid	184
0.588438	0.070374	1.19444	0.8	0.7	0.1	3	centroid	185
0.570931	0.0705352	1.2488	0.9	0.7	0.1	3	centroid	186
0.554962	0.0706907	1.30251	1	0.7	0.1	3	centroid	187
0.841253	0.0692315	0.81984	0	0.8	0.1	2	centroid	188
0.794838	0.0693094	0.881246	0.1	0.8	0.1	3	centroid	189
0.756332	0.0694165	0.94221	0.2	0.8	0.1	3	centroid	190
0.723409	0.0695426	1.00238	0.3	0.8	0.1	3	centroid	191
0.694577	0.0696829	1.06153	0.4	0.8	0.1	3	centroid	192
0.669132	0.0698315	1.11987	0.5	0.8	0.1	3	centroid	193
0.646051	0.0699818	1.17695	0.6	0.8	0.1	3	centroid	194
0.6251	0.0701357	1.23302	0.7	0.8	0.1	3	centroid	195
0.606008	0.0702889	1.28821	0.8	0.8	0.1	3	centroid	196
0.588458	0.0704359	1.34249	0.9	0.8	0.1	3	centroid	197
0.572305	0.0705818	1.39604	1	0.8	0.1	3	centroid	198
0.847231	0.0692317	0.914761	0	0.9	0.1	2	centroid	199
0.804456	0.0693038	0.976135	0.1	0.9	0.1	3	centroid	200
0.768274	0.0694041	1.03702	0.2	0.9	0.1	3	centroid	201
0.736843	0.0695227	1.09706	0.3	0.9	0.1	3	centroid	202
0.709001	0.0696534	1.15608	0.4	0.9	0.1	3	centroid	203
0.684167	0.0697913	1.21426	0.5	0.9	0.1	3	centroid	204
0.661504	0.0699329	1.27122	0.6	0.9	0.1	3	centroid	205
0.640782	0.0700751	1.32715	0.7	0.9	0.1	3	centroid	206
0.621793	0.0702194	1.38221	0.8	0.9	0.1	3	centroid	207
0.60431	0.0703592	1.43645	0.9	0.9	0.1	3	centroid	208
0.588156	0.070493	1.48995	1	0.9	0.1	3	centroid	209
0.852124	0.0692319	1.00968	0	1	0.1	2	centroid	210
0.81248	0.0692993	1.07103	0.1	1	0.1	3	centroid	211
0.778399	0.0693941	1.13184	0.2	1	0.1	3	centroid	212
0.748407	0.0695066	1.19179	0.3	1	0.1	3	centroid	213
0.721556	0.0696307	1.2507	0.4	1	0.1	3	centroid	214
0.6974	0.0697588	1.30875	0.5	1	0.1	3	centroid	215
0.675232	0.069893	1.36562	0.6	1	0.1	3	centroid	216
0.654826	0.0700276	1.42143	0.7	1	0.1	3	centroid	217
0.636059	0.0701606	1.47642	0.8	1	0.1	3	centroid	218
0.618647	0.0702946	1.53052	0.9	1	0.1	3	centroid	219
0.602591	0.0704229	1.58404	1	1	0.1	3	centroid	220
0.5005	0.0764146	0.207926	0.1	0	0.2	2	centroid	221
0.575175	0.0743206	0.296056	0.2	0	0.2	2	centroid	222
0.626776	0.0715447	0.384941	0.3	0	0.2	2	centroid	223
0.66153	0.0693647	0.473487	0.4	0	0.2	2	centroid	224
0.686534	0.0680726	0.562555	0.5	0	0.2	2	centroid	225
0.705411	0.0669093	0.652001	0.6	0	0.2	2	centroid	226
0.701645	0.0603226	0.729739	0.7	0	0.2	2	centroid	227
0.709205	0.059099	0.816379	0.8	0	0.2	2	centroid	228
0.715956	0.0581904	0.903768	0.9	0	0.2	2	centroid	229
0.721807	0.0573879	0.991358	1	0	0.2	2	centroid	230
0.544719	0.069203	0.216209	0	0.1	0.2	2	centroid	231
0.508354	0.0696515	0.279381	0.1	0.1	0.2	3	centroid	232
0.495263	0.0700882	0.345961	0.2	0.1	0.2	3	centroid	233
0.493463	0.0704946	0.415598	0.3	0.1	0.2	3	centroid	234
0.496774	0.0709356	0.487505	0.4	0.1	0.2	3	centroid	235
0.502081	0.0714027	0.560913	0.5	0.1	0.2	3	centroid	236
0.508589	0.0719012	0.635699	0.6	0.1	0.2	3	centroid	237
0.142841	0.0626694	0.360346	0.7	0.1	0.2	3	centroid	238
0.296501	0.0585752	0.592485	0.8	0.1	0.2	3	centroid	239
0.396055	0.0600754	0.731827	0.9	0.1	0.2	3	centroid	240
0.548263	0.0736782	0.951423	1	0.1	0.2	3	centroid	241
0.633359	0.0692097	0.311076	0	0.2	0.2	2	centroid	242
0.584319	0.0694296	0.37336	0.1	0.2	0.2	3	centroid	243
0.555073	0.0696755	0.437316	0.2	0.2	0.2	3	centroid	244
0.536413	0.0699337	0.502487	0.3	0.2	0.2	3	centroid	245
0.523994	0.0701623	0.568591	0.4	0.2	0.2	3	centroid	246
0.515337	0.0704028	0.635356	0.5	0.2	0.2	3	centroid	247
0.509619	0.0706636	0.703001	0.6	0.2	0.2	3	centroid	248
0.505493	0.0709368	0.771071	0.7	0.2	0.2	3	centroid	249
0.501916	0.0712364	0.838983	0.8	0.2	0.2	3	centroid	250
0.498318	0.0715464	0.906267	0.9	0.2	0.2	3	centroid	251
0.4944	0.0718907	0.972603	1	0.2	0.2	3	centroid	252
0.686649	0.0692186	0.405946	0	0.3	0.2	2	centroid	253
0.636226	0.0693635	0.467906	0.1	0.3	0.2	3	centroid	254
0.602051	0.0695282	0.530919	0.2	0.3	0.2	3	centroid	255
0.577561	0.0697121	0.59467	0.3	0.3	0.2	3	centroid	256
0.559232	0.0699086	0.658929	0.4	0.3	0.2	3	centroid	257
0.544721	0.0700929	0.723279	0.5	0.3	0.2	3	centroid	258
0.533028	0.0702716	0.787763	0.6	0.3	0.2	3	centroid	259
0.523513	0.0704607	0.852459	0.7	0.3	0.2	3	centroid	260
0.515459	0.0706802	0.917144	0.8	0.3	0.2	3	centroid	261
0.507977	0.0709018	0.981174	0.9	0.3	0.2	3	centroid	262
0.500925	0.0711255	1.04452	1	0.3	0.2	3	centroid	263
0.722198	0.0692233	0.500807	0	0.4	0.2	2	centroid	264
0.673636	0.0693332	0.56262	0.1	0.4	0.2	3	centroid	265
0.638349	0.0694569	0.625176	0.2	0.4	0.2	3	centroid	266
0.611396	0.069599	0.688109	0.3	0.4	0.2	3	centroid	267
0.590246	0.069756	0.751377	0.4	0.4	0.2	3	centroid	268
0.572886	0.06992	0.8146	0.5	0.4	0.2	3	centroid	269
0.558403	0.0700831	0.877784	0.6	0.4	0.2	3	centroid	270
0.545944	0.0702344	0.940751	0.7	0.4	0.2	3	centroid	271
0.535211	0.0703892	1.00366	0.8	0.4	0.2	3	centroid	272
0.525497	0.0705536	1.06607	0.9	0.4	0.2	3	centroid	273
0.516291	0.0707461	1.12759	1	0.4	0.2	3	centroid	274
0.747638	0.0692266	0.595686	0	0.5	0.2	2	centroid	275
0.701811	0.069316	0.6574	0.1	0.5	0.2	3	centroid	276
0.666932	0.0694178	0.71968	0.2	0.5	0.2	3	centroid	277
0.639269	0.0695343	0.782171	0.3	0.5	0.2	3	centroid	278
0.616684	0.0696636	0.844724	0.4	0.5	0.2	3	centroid	279
0.597904	0.0698039	0.907322	0.5	0.5	0.2	3	centroid	280
0.581636	0.0699484	0.969536	0.6	0.5	0.2	3	centroid	281
0.567667	0.0700958	1.03171	0.7	0.5	0.2	3	centroid	282
0.555355	0.0702264	1.09362	0.8	0.5	0.2	3	centroid	283
0.544133	0.0703641	1.15497	0.9	0.5	0.2	3	centroid	284
0.533644	0.0705089	1.21551	1	0.5	0.2	3	centroid	285
0.76675	0.0692283	0.690579	0	0.6	0.2	2	centroid	286
0.723783	0.0693051	0.752217	0.1	0.6	0.2	3	centroid	287
0.689951	0.0693916	0.814301	0.2	0.6	0.2	3	centroid	288
0.662373	0.0694896	0.876488	0.3	0.6	0.2	3	centroid	289
0.639295	0.0696038	0.938608	0.4	0.6	0.2	3	centroid	290
0.619699	0.069723	1.00067	0.5	0.6	0.2	3	centroid	291
0.602594	0.069852	1.06239	0.6	0.6	0.2	3	centroid	292
0.587459	0.0699827	1.12375	0.7	0.6	0.2	3	centroid	293
0.574214	0.0701147	1.1851	0.8	0.6	0.2	3	centroid	294
0.562211	0.0702364	1.24599	0.9	0.6	0.2	3	centroid	295
0.55084	0.0703639	1.30588	1	0.6	0.2	3	centroid	296
0.78162	0.069229	0.785474	0	0.7	0.2	2	centroid	297
0.741397	0.0692967	0.847058	0.1	0.7	0.2	3	centroid	298
0.708869	0.0693727	0.908993	0.2	0.7	0.2	3	centroid	299
0.681786	0.0694599	0.970961	0.3	0.7	0.2	3	centroid	300
0.658707	0.0695599	1.03278	0.4	0.7	0.2	3	centroid	301
0.638799	0.0696671	1.09447	0.5	0.7	0.2	3	centroid	302
0.621163	0.0697803	1.15572	0.6	0.7	0.2	3	centroid	303
0.605533	0.0699002	1.21672	0.7	0.7	0.2	3	centroid	304
0.59156	0.0700195	1.27748	0.8	0.7	0.2	3	centroid	305
0.578907	0.0701397	1.33789	0.9	0.7	0.2	3	centroid	306
0.567104	0.0702591	1.39754	1	0.7	0.2	3	centroid	307
0.793528	0.0692295	0.880374	0	0.8	0.2	2	centroid	308
0.755841	0.0692904	0.941924	0.1	0.8	0.2	3	centroid	309
0.724691	0.0693586	1.00374	0.2	0.8	0.2	3	centroid	310
0.698312	0.0694377	1.06554	0.3	0.8	0.2	3	centroid	311
0.675509	0.0695268	1.12713	0.4	0.8	0.2	3	centroid	312
0.655577	0.0696257	1.18855	0.5	0.8	0.2	3	centroid	313
0.637768	0.0697271	1.2495	0.6	0.8	0.2	3	centroid	314
0.621763	0.0698351	1.31007	0.7	0.8	0.2	3	centroid	315
0.607437	0.0699468	1.37049	0.8	0.8	0.2	3	centroid	316
0.594389	0.0700587	1.43058	0.9	0.8	0.2	3	centroid	317
0.582111	0.0701719	1.48978	1	0.8	0.2	3	centroid	318
0.803278	0.06923	0.97528	0	0.9	0.2	2	centroid	319
0.767892	0.0692856	1.0368	0.1	0.9	0.2	3	centroid	320
0.738119	0.0693476	1.09852	0.2	0.9	0.2	3	centroid	321
0.712543	0.0694205	1.16018	0.3	0.9	0.2	3	centroid	322
0.69017	0.0695026	1.22161	0.4	0.9	0.2	3	centroid	323
0.670395	0.0695913	1.2828	0.5	0.9	0.2	3	centroid	324
0.652604	0.0696872	1.34353	0.6	0.9	0.2	3	centroid	325
0.636471	0.0697854	1.40381	0.7	0.9	0.2	3	centroid	326
0.621861	0.0698878	1.46383	0.8	0.9	0.2	3	centroid	327
0.608622	0.069993	1.52372	0.9	0.9	0.2	3	centroid	328
0.596092	0.0701	1.58266	1	0.9	0.2	3	centroid	329
0.811408	0.0692304	1.07019	0	1	0.2	2	centroid	330
0.778098	0.0692816	1.13169	0.1	1	0.2	3	centroid	331
0.749655	0.0693391	1.19333	0.2	1	0.2	3	centroid	332
0.724916	0.0694065	1.25488	0.3	1	0.2	3	centroid	333
0.703061	0.0694831	1.31616	0.4	1	0.2	3	centroid	334
0.683569	0.0695642	1.37718	0.5	1	0.2	3	centroid	335
0.665913	0.0696537	1.43773	0.6	1	0.2	3	centroid	336
0.649783	0.0697475	1.49778	0.7	1	0.2	3	centroid	337
0.63508	0.0698411	1.55755	0.8	1	0.2	3	centroid	338
0.621657	0.0699382	1.61712	0.9	1	0.2	3	centroid	339
0.60902	0.0700402	1.67591	1	1	0.2	3	centroid	340
0.46622	0.0768226	0.26835	0.1	0	0.3	2	centroid	341
0.528927	0.0758751	0.355658	0.2	0	0.3	2	centroid	342
0.575175	0.0743206	0.444084	0.3	0	0.3	2	centroid	343
0.611864	0.0724512	0.533124	0.4	0	0.3	2	centroid	344
0.639911	0.0706455	0.621639	0.5	0	0.3	2	centroid	345
0.66153	0.0693647	0.71023	0.6	0	0.3	2	centroid	346
0.67892	0.0684987	0.799176	0.7	0	0.3	2	centroid	347
0.693399	0.0676807	0.888508	0.8	0	0.3	2	centroid	348
0.705411	0.0669093	0.978001	0.9	0	0.3	2	centroid	349
0.70005	0.0611751	1.0526	1	0	0.3	2	centroid	350
0.500419	0.0692015	0.27686	0	0.1	0.3	2	centroid	351
0.480065	0.0696473	0.339983	0.1	0.1	0.3	3	centroid	352
0.474212	0.0700719	0.406723	0.2	0.1	0.3	3	centroid	353
0.47673	0.0704645	0.476918	0.3	0.1	0.3	3	centroid	354
0.483649	0.0708605	0.549958	0.4	0.1	0.3	3	centroid	355
0.492118	0.0712556	0.624842	0.5	0.1	0.3	3	centroid	356
0.501576	0.0717041	0.701451	0.6	0.1	0.3	3	centroid	357
0.129002	0.0659927	0.306508	0.7	0.1	0.3	3	centroid	358
0.247767	0.0589575	0.595864	0.8	0.1	0.3	3	centroid	359
0.349952	0.0606532	0.750902	0.9	0.1	0.3	3	centroid	360
0.541362	0.0733977	1.01984	1	0.1	0.3	3	centroid	361
0.580156	0.0692047	0.371749	0	0.2	0.3	2	centroid	362
0.548124	0.0694238	0.434012	0.1	0.2	0.3	3	centroid	363
0.528535	0.0696589	0.498134	0.2	0.2	0.3	3	centroid	364
0.51634	0.0698995	0.563817	0.3	0.2	0.3	3	centroid	365
0.508709	0.070108	0.630735	0.4	0.2	0.3	3	centroid	366
0.504382	0.0703154	0.698967	0.5	0.2	0.3	3	centroid	367
0.502513	0.0705399	0.76853	0.6	0.2	0.3	3	centroid	368
0.501966	0.0707734	0.838944	0.7	0.2	0.3	3	centroid	369
0.502148	0.0710215	0.909928	0.8	0.2	0.3	3	centroid	370
0.502781	0.0712829	0.981346	0.9	0.2	0.3	3	centroid	371
0.503798	0.0715596	1.0532	1	0.2	0.3	3	centroid	372
0.633359	0.0692097	0.466614	0	0.3	0.3	2	centroid	373
0.597784	0.0693539	0.528589	0.1	0.3	0.3	3	centroid	374
0.572957	0.0695099	0.591765	0.2	0.3	0.3	3	centroid	375
0.555073	0.0696755	0.655974	0.3	0.3	0.3	3	centroid	376
0.541785	0.0698478	0.720975	0.4	0.3	0.3	3	centroid	377
0.531679	0.0700129	0.786609	0.5	0.3	0.3	3	centroid	378
0.523994	0.0701623	0.852887	0.6	0.3	0.3	3	centroid	379
0.517882	0.0703165	0.919536	0.7	0.3	0.3	3	centroid	380
0.513134	0.0704925	0.986694	0.8	0.3	0.3	3	centroid	381
0.509619	0.0706636	1.0545	0.9	0.3	0.3	3	centroid	382
0.506776	0.0708408	1.12257	1	0.3	0.3	3	centroid	383
0.671416	0.0692159	0.561484	0	0.4	0.3	2	centroid	384
0.635297	0.0693225	0.623308	0.1	0.4	0.3	3	centroid	385
0.608369	0.0694377	0.685987	0.2	0.4	0.3	3	centroid	386
0.587763	0.0695644	0.749426	0.3	0.4	0.3	3	centroid	387
0.571557	0.0696988	0.813442	0.4	0.4	0.3	3	centroid	388
0.558428	0.069838	0.877811	0.5	0.4	0.3	3	centroid	389
0.547874	0.0699798	0.94273	0.6	0.4	0.3	3	centroid	390
0.538796	0.0701059	1.00758	0.7	0.4	0.3	3	centroid	391
0.53111	0.0702335	1.07263	0.8	0.4	0.3	3	centroid	392
0.524556	0.0703635	1.13789	0.9	0.4	0.3	3	centroid	393
0.519007	0.0705116	1.20346	1	0.4	0.3	3	centroid	394
0.699972	0.0692204	0.656347	0	0.5	0.3	2	centroid	395
0.664571	0.0693051	0.718083	0.1	0.5	0.3	3	centroid	396
0.637064	0.0693985	0.780486	0.2	0.5	0.3	3	centroid	397
0.615169	0.0694994	0.843438	0.3	0.5	0.3	3	centroid	398
0.597323	0.0696088	0.906785	0.4	0.5	0.3	3	centroid	399
0.582535	0.0697261	0.970457	0.5	0.5	0.3	3	centroid	400
0.570047	0.0698459	1.03434	0.6	0.5	0.3	3	centroid	401
0.55941	0.0699734	1.09843	0.7	0.5	0.3	3	centroid	402
0.549922	0.0700855	1.16226	0.8	0.5	0.3	3	centroid	403
0.541593	0.0701973	1.22615	0.9	0.5	0.3	3	centroid	404
0.534271	0.0703104	1.29015	1	0.5	0.3	3	centroid	405
0.722198	0.0692233	0.751211	0	0.6	0.3	2	centroid	406
0.688046	0.0692944	0.812893	0.1	0.6	0.3	3	centroid	407
0.660691	0.0693735	0.875106	0.2	0.6	0.3	3	centroid	408
0.638349	0.0694569	0.937764	0.3	0.6	0.3	3	centroid	409
0.619653	0.0695502	1.00066	0.4	0.6	0.3	3	centroid	410
0.603782	0.0696502	1.06373	0.5	0.6	0.3	3	centroid	411
0.590246	0.069756	1.12707	0.6	0.6	0.3	3	centroid	412
0.578346	0.0698638	1.19033	0.7	0.6	0.3	3	centroid	413
0.567827	0.0699788	1.25357	0.8	0.6	0.3	3	centroid	414
0.558403	0.0700831	1.31668	0.9	0.6	0.3	3	centroid	415
0.549858	0.0701835	1.37961	1	0.6	0.3	3	centroid	416
0.739997	0.0692257	0.846084	0	0.7	0.3	2	centroid	417
0.707284	0.0692872	0.907725	0.1	0.7	0.3	3	centroid	418
0.680462	0.0693559	0.969799	0.2	0.7	0.3	3	centroid	419
0.658111	0.0694288	1.03224	0.3	0.7	0.3	3	centroid	420
0.63908	0.0695095	1.09484	0.4	0.7	0.3	3	centroid	421
0.62263	0.0695964	1.1575	0.5	0.7	0.3	3	centroid	422
0.608333	0.0696902	1.2203	0.6	0.7	0.3	3	centroid	423
0.595761	0.0697878	1.28316	0.7	0.7	0.3	3	centroid	424
0.584395	0.0698869	1.34575	0.8	0.7	0.3	3	centroid	425
0.574132	0.0699915	1.40819	0.9	0.7	0.3	3	centroid	426
0.564937	0.0700907	1.47068	1	0.7	0.3	3	centroid	427
0.754587	0.0692273	0.940976	0	0.8	0.3	2	centroid	428
0.723337	0.0692821	1.00257	0.1	0.8	0.3	3	centroid	429
0.69724	0.069343	1.06454	0.2	0.8	0.3	3	centroid	430
0.675141	0.0694081	1.12682	0.3	0.8	0.3	3	centroid	431
0.65606	0.0694785	1.18919	0.4	0.8	0.3	3	centroid	432
0.639353	0.0695584	1.25157	0.5	0.8	0.3	3	centroid	433
0.624617	0.0696405	1.31396	0.6	0.8	0.3	3	centroid	434
0.611542	0.0697284	1.3764	0.7	0.8	0.3	3	centroid	435
0.599722	0.0698201	1.43865	0.8	0.8	0.3	3	centroid	436
0.588898	0.0699119	1.50062	0.9	0.8	0.3	3	centroid	437
0.578969	0.0700076	1.56236	1	0.8	0.3	3	centroid	438
0.76675	0.0692283	1.03587	0	0.9	0.3	2	centroid	439
0.736937	0.0692779	1.09743	0.1	0.9	0.3	3	centroid	440
0.711652	0.069333	1.15931	0.2	0.9	0.3	3	centroid	441
0.689951	0.0693916	1.22145	0.3	0.9	0.3	3	centroid	442
0.670999	0.0694557	1.28365	0.4	0.9	0.3	3	centroid	443
0.654235	0.0695265	1.3458	0.5	0.9	0.3	3	centroid	444
0.639295	0.0696038	1.40791	0.6	0.9	0.3	3	centroid	445
0.625909	0.0696818	1.47001	0.7	0.9	0.3	3	centroid	446
0.613751	0.0697656	1.53193	0.8	0.9	0.3	3	centroid	447
0.602594	0.069852	1.59359	0.9	0.9	0.3	3	centroid	448
0.592299	0.0699386	1.65499	1	0.9	0.3	3	centroid	449
0.777043	0.0692287	1.13076	0	1	0.3	2	centroid	450
0.748607	0.0692742	1.19231	0.1	1	0.3	3	centroid	451
0.72416	0.0693248	1.2541	0.2	1	0.3	3	centroid	452
0.702949	0.0693784	1.31613	0.3	1	0.3	3	centroid	453
0.684242	0.0694374	1.37819	0.4	1	0.3	3	centroid	454
0.667556	0.0695015	1.44016	0.5	1	0.3	3	centroid	455
0.652554	0.0695733	1.50205	0.6	1	0.3	3	centroid	456
0.639021	0.0696464	1.56389	0.7	1	0.3	3	centroid	457
0.626645	0.0697217	1.62553	0.8	1	0.3	3	centroid	458
0.615208	0.0698018	1.68684	0.9	1	0.3	3	centroid	459
0.604691	0.0698842	1.74801	1	1	0.3	3	centroid	460
0.446066	0.0769603	0.328857	0.1	0	0.4	2	centroid	461
0.5005	0.0764146	0.415851	0.2	0	0.4	2	centroid	462
0.541645	0.0755373	0.503565	0.3	0	0.4	2	centroid	463
0.575175	0.0743206	0.592112	0.4	0	0.4	2	centroid	464
0.603705	0.0728917	0.681283	0.5	0	0.4	2	centroid	465
0.626776	0.0715447	0.769882	0.6	0	0.4	2	centroid	466
0.64587	0.0702672	0.85837	0.7	0	0.4	2	centroid	467
0.66153	0.0693647	0.946974	0.8	0	0.4	2	centroid	468
0.674828	0.0687023	1.03582	0.9	0	0.4	2	centroid	469
0.686534	0.0680726	1.12511	1	0	0.4	2	centroid	470
0.473801	0.0692008	0.337485	0	0.1	0.4	2	centroid	471
0.4612	0.0696452	0.400572	0.1	0.1	0.4	3	centroid	472
0.458947	0.0700686	0.467352	0.2	0.1	0.4	3	centroid	473
0.463438	0.0704544	0.537781	0.3	0.1	0.4	3	centroid	474
0.471696	0.070832	0.611234	0.4	0.1	0.4	3	centroid	475
0.481212	0.0711955	0.686618	0.5	0.1	0.4	3	centroid	476
0.491684	0.0716061	0.763917	0.6	0.1	0.4	3	centroid	477
0.146497	0.0647086	0.333537	0.7	0.1	0.4	3	centroid	478
0.2104	0.0604277	0.592955	0.8	0.1	0.4	3	centroid	479
0.314291	0.0612528	0.772963	0.9	0.1	0.4	3	centroid	480
0.535113	0.0731136	1.08694	1	0.1	0.4	3	centroid	481
0.544719	0.069203	0.432419	0	0.2	0.4	2	centroid	482
0.522257	0.0694219	0.49464	0.1	0.2	0.4	3	centroid	483
0.508354	0.0696515	0.558762	0.2	0.2	0.4	3	centroid	484
0.499961	0.0698843	0.624589	0.3	0.2	0.4	3	centroid	485
0.495263	0.0700882	0.691923	0.4	0.2	0.4	3	centroid	486
0.493277	0.0702869	0.760758	0.5	0.2	0.4	3	centroid	487
0.493463	0.0704946	0.831196	0.6	0.2	0.4	3	centroid	488
0.49486	0.0707123	0.90277	0.7	0.2	0.4	3	centroid	489
0.496774	0.0709356	0.97501	0.8	0.2	0.4	3	centroid	490
0.499167	0.0711553	1.04798	0.9	0.2	0.4	3	centroid	491
0.502081	0.0714027	1.12183	1	0.2	0.4	3	centroid	492
0.595351	0.0692057	0.527288	0	0.3	0.4	2	centroid	493
0.568951	0.0693482	0.589243	0.1	0.3	0.4	3	centroid	494
0.550147	0.0695015	0.652462	0.2	0.3	0.4	3	centroid	495
0.536578	0.0696631	0.716861	0.3	0.3	0.4	3	centroid	496
0.526558	0.0698258	0.782188	0.4	0.3	0.4	3	centroid	497
0.51909	0.0699797	0.84831	0.5	0.3	0.4	3	centroid	498
0.513677	0.0701192	0.9153	0.6	0.3	0.4	3	centroid	499
0.509723	0.0702586	0.982998	0.7	0.3	0.4	3	centroid	500
0.507035	0.0704138	1.05151	0.8	0.3	0.4	3	centroid	501
0.505307	0.0705677	1.12073	0.9	0.3	0.4	3	centroid	502
0.504201	0.0707266	1.19045	1	0.3	0.4	3	centroid	503
0.633359	0.0692097	0.622152	0	0.4	0.4	2	centroid	504
0.605482	0.0693166	0.683975	0.1	0.4	0.4	3	centroid	505
0.584319	0.0694296	0.74672	0.2	0.4	0.4	3	centroid	506
0.567939	0.0695495	0.810301	0.3	0.4	0.4	3	centroid	507
0.555073	0.0696755	0.874631	0.4	0.4	0.4	3	centroid	508
0.544719	0.0698042	0.939502	0.5	0.4	0.4	3	centroid	509
0.536413	0.0699337	1.00497	0.6	0.4	0.4	3	centroid	510
0.529592	0.0700501	1.07087	0.7	0.4	0.4	3	centroid	511
0.523994	0.0701623	1.13718	0.8	0.4	0.4	3	centroid	512
0.519272	0.0702771	1.20377	0.9	0.4	0.4	3	centroid	513
0.515337	0.0704028	1.27071	1	0.4	0.4	3	centroid	514
0.662957	0.0692144	0.717022	0	0.5	0.4	2	centroid	515
0.63481	0.0692991	0.778767	0.1	0.5	0.4	3	centroid	516
0.612541	0.0693892	0.841194	0.2	0.5	0.4	3	centroid	517
0.594688	0.0694852	0.904306	0.3	0.5	0.4	3	centroid	518
0.580133	0.0695863	0.967997	0.4	0.5	0.4	3	centroid	519
0.568073	0.0696925	1.03215	0.5	0.5	0.4	3	centroid	520
0.557856	0.0698011	1.09659	0.6	0.5	0.4	3	centroid	521
0.549371	0.069914	1.16158	0.7	0.5	0.4	3	centroid	522
0.541958	0.0700187	1.22665	0.8	0.5	0.4	3	centroid	523
0.5355	0.0701153	1.29188	0.9	0.5	0.4	3	centroid	524
0.529811	0.0702151	1.35723	1	0.5	0.4	3	centroid	525
0.686649	0.0692186	0.811891	0	0.6	0.4	2	centroid	526
0.658831	0.0692882	0.873568	0.1	0.6	0.4	3	centroid	527
0.636226	0.0693635	0.935812	0.2	0.6	0.4	3	centroid	528
0.617622	0.0694424	0.998609	0.3	0.6	0.4	3	centroid	529
0.602051	0.0695282	1.06184	0.4	0.6	0.4	3	centroid	530
0.588873	0.0696179	1.12545	0.5	0.6	0.4	3	centroid	531
0.577561	0.0697121	1.18934	0.6	0.6	0.4	3	centroid	532
0.56773	0.0698076	1.25343	0.7	0.6	0.4	3	centroid	533
0.559232	0.0699086	1.31786	0.8	0.6	0.4	3	centroid	534
0.551652	0.0700058	1.3823	0.9	0.6	0.4	3	centroid	535
0.544721	0.0700929	1.44656	1	0.6	0.4	3	centroid	536
0.706031	0.0692212	0.906749	0	0.7	0.4	2	centroid	537
0.678879	0.069281	0.96839	0.1	0.7	0.4	3	centroid	538
0.656345	0.069346	1.0305	0.2	0.7	0.4	3	centroid	539
0.637439	0.0694143	1.09308	0.3	0.7	0.4	3	centroid	540
0.621329	0.0694871	1.156	0.4	0.7	0.4	3	centroid	541
0.60741	0.0695651	1.21916	0.5	0.7	0.4	3	centroid	542
0.595324	0.0696474	1.28258	0.6	0.7	0.4	3	centroid	543
0.584718	0.0697333	1.3462	0.7	0.7	0.4	3	centroid	544
0.575304	0.0698198	1.40994	0.8	0.7	0.4	3	centroid	545
0.566854	0.0699114	1.47371	0.9	0.7	0.4	3	centroid	546
0.559301	0.0700032	1.53762	1	0.7	0.4	3	centroid	547
0.722198	0.0692233	1.00161	0	0.8	0.4	2	centroid	548
0.695863	0.0692759	1.06323	0.1	0.8	0.4	3	centroid	549
0.673636	0.0693332	1.12524	0.2	0.8	0.4	3	centroid	550
0.654701	0.0693938	1.18766	0.3	0.8	0.4	3	centroid	551
0.638349	0.0694569	1.25035	0.4	0.8	0.4	3	centroid	552
0.624036	0.0695271	1.31322	0.5	0.8	0.4	3	centroid	553
0.611396	0.069599	1.37622	0.6	0.8	0.4	3	centroid	554
0.600198	0.0696766	1.43939	0.7	0.8	0.4	3	centroid	555
0.590246	0.069756	1.50275	0.8	0.8	0.4	3	centroid	556
0.581202	0.0698362	1.56606	0.9	0.8	0.4	3	centroid	557
0.572886	0.06992	1.6292	1	0.8	0.4	3	centroid	558
0.735887	0.0692252	1.09649	0	0.9	0.4	2	centroid	559
0.710435	0.0692721	1.15808	0.1	0.9	0.4	3	centroid	560
0.688651	0.0693235	1.22001	0.2	0.9	0.4	3	centroid	561
0.669861	0.0693781	1.28229	0.3	0.9	0.4	3	centroid	562
0.65345	0.069435	1.34482	0.4	0.9	0.4	3	centroid	563
0.638944	0.0694968	1.40747	0.5	0.9	0.4	3	centroid	564
0.626005	0.0695627	1.47019	0.6	0.9	0.4	3	centroid	565
0.61439	0.0696319	1.53297	0.7	0.9	0.4	3	centroid	566
0.603989	0.069705	1.59593	0.8	0.9	0.4	3	centroid	567
0.594542	0.0697797	1.65891	0.9	0.9	0.4	3	centroid	568
0.585809	0.0698552	1.72169	1	0.9	0.4	3	centroid	569
0.747638	0.0692266	1.19137	0	1	0.4	2	centroid	570
0.723075	0.0692693	1.25294	0.1	1	0.4	3	centroid	571
0.701811	0.069316	1.3148	0.2	1	0.4	3	centroid	572
0.683275	0.0693657	1.37698	0.3	1	0.4	3	centroid	573
0.666932	0.0694178	1.43936	0.4	1	0.4	3	centroid	574
0.652365	0.069473	1.50183	0.5	1	0.4	3	centroid	575
0.639269	0.0695343	1.56434	0.6	1	0.4	3	centroid	576
0.627416	0.069597	1.62685	0.7	1	0.4	3	centroid	577
0.616684	0.0696636	1.68945	0.8	1	0.4	3	centroid	578
0.606923	0.0697332	1.75211	0.9	1	0.4	3	centroid	579
0.597904	0.0698039	1.81464	1	1	0.4	3	centroid	580
0.432735	0.0770236	0.389389	0.1	0	0.5	2	centroid	581
0.480781	0.0766739	0.476234	0.2	0	0.5	2	centroid	582
0.518096	0.0761089	0.56351	0.3	0	0.5	2	centroid	583
0.548878	0.0753162	0.651532	0.4	0	0.5	2	centroid	584
0.575175	0.0743206	0.74014	0.5	0	0.5	2	centroid	585
0.598529	0.0731915	0.829437	0.6	0	0.5	2	centroid	586
0.618027	0.0721041	0.918071	0.7	0	0.5	2	centroid	587
0.634828	0.0709909	1.00655	0.8	0	0.5	2	centroid	588
0.649243	0.0700699	1.09511	0.9	0	0.5	2	centroid	589
0.66153	0.0693647	1.18372	1	0	0.5	2	centroid	590
0.456054	0.0692005	0.398104	0	0.1	0.5	2	centroid	591
0.447709	0.0696434	0.461146	0.1	0.1	0.5	3	centroid	592
0.447437	0.0700667	0.527937	0.2	0.1	0.5	3	centroid	593
0.452887	0.0704498	0.598492	0.3	0.1	0.5	3	centroid	594
0.461708	0.0708194	0.672191	0.4	0.1	0.5	3	centroid	595
0.471558	0.0711682	0.747805	0.5	0.1	0.5	3	centroid	596
0.482323	0.0715558	0.825411	0.6	0.1	0.5	3	centroid	597
0.164305	0.0637513	0.371843	0.7	0.1	0.5	3	centroid	598
0.177117	0.0629303	0.558691	0.8	0.1	0.5	3	centroid	599
0.290776	0.0620336	0.801113	0.9	0.1	0.5	3	centroid	600
0.526235	0.0729561	1.14958	1	0.1	0.5	3	centroid	601
0.519423	0.069202	0.493084	0	0.2	0.5	2	centroid	602
0.502865	0.0694209	0.555263	0.1	0.2	0.5	3	centroid	603
0.492639	0.0696487	0.619367	0.2	0.2	0.5	3	centroid	604
0.48671	0.0698763	0.685235	0.3	0.2	0.5	3	centroid	605
0.483847	0.0700764	0.752743	0.4	0.2	0.5	3	centroid	606
0.483318	0.0702743	0.821892	0.5	0.2	0.5	3	centroid	607
0.484653	0.0704745	0.892717	0.6	0.2	0.5	3	centroid	608
0.48715	0.0706848	0.964882	0.7	0.2	0.5	3	centroid	609
0.490265	0.0708886	1.03801	0.8	0.2	0.5	3	centroid	610
0.493748	0.0710874	1.11194	0.9	0.2	0.5	3	centroid	611
0.497565	0.0713124	1.1867	1	0.2	0.5	3	centroid	612
0.566864	0.069204	0.587959	0	0.3	0.5	2	centroid	613
0.54653	0.0693463	0.649885	0.1	0.3	0.5	3	centroid	614
0.531822	0.0694978	0.713083	0.2	0.3	0.5	3	centroid	615
0.521201	0.0696558	0.777522	0.3	0.3	0.5	3	centroid	616
0.513485	0.0698143	0.843026	0.4	0.3	0.5	3	centroid	617
0.507923	0.069964	0.909479	0.5	0.3	0.5	3	centroid	618
0.504016	0.0701002	0.976818	0.6	0.3	0.5	3	centroid	619
0.501426	0.0702332	1.04504	0.7	0.3	0.5	3	centroid	620
0.500087	0.0703768	1.11434	0.8	0.3	0.5	3	centroid	621
0.499539	0.07052	1.18441	0.9	0.3	0.5	3	centroid	622
0.499636	0.0706695	1.25523	1	0.3	0.5	3	centroid	623
0.603796	0.0692066	0.682827	0	0.4	0.5	2	centroid	624
0.581635	0.0693126	0.744624	0.1	0.4	0.5	3	centroid	625
0.564586	0.0694261	0.807386	0.2	0.4	0.5	3	centroid	626
0.55131	0.0695427	0.871055	0.3	0.4	0.5	3	centroid	627
0.540873	0.0696654	0.935548	0.4	0.4	0.5	3	centroid	628
0.532515	0.0697881	1.00068	0.5	0.4	0.5	3	centroid	629
0.525874	0.0699113	1.0665	0.6	0.4	0.5	3	centroid	630
0.520445	0.0700221	1.13277	0.7	0.4	0.5	3	centroid	631
0.516239	0.0701267	1.19977	0.8	0.4	0.5	3	centroid	632
0.512821	0.070233	1.2672	0.9	0.4	0.5	3	centroid	633
0.510019	0.0703463	1.33498	1	0.4	0.5	3	centroid	634
0.633359	0.0692097	0.77769	0	0.5	0.5	2	centroid	635
0.610448	0.0692944	0.83942	0.1	0.5	0.5	3	centroid	636
0.592116	0.0693837	0.901893	0.2	0.5	0.5	3	centroid	637
0.577269	0.0694774	0.965064	0.3	0.5	0.5	3	centroid	638
0.565128	0.0695747	1.0289	0.4	0.5	0.5	3	centroid	639
0.555073	0.0696755	1.09329	0.5	0.5	0.5	3	centroid	640
0.5466	0.069778	1.15809	0.6	0.5	0.5	3	centroid	641
0.539558	0.0698831	1.22344	0.7	0.5	0.5	3	centroid	642
0.533491	0.0699815	1.28906	0.8	0.5	0.5	3	centroid	643
0.528401	0.0700722	1.35514	0.9	0.5	0.5	3	centroid	644
0.523994	0.0701623	1.42148	1	0.5	0.5	3	centroid	645
0.657574	0.0692135	0.87256	0	0.6	0.5	2	centroid	646
0.634509	0.0692837	0.934247	0.1	0.6	0.5	3	centroid	647
0.61553	0.0693578	0.996506	0.2	0.6	0.5	3	centroid	648
0.599777	0.069434	1.05935	0.3	0.6	0.5	3	centroid	649
0.58657	0.0695164	1.12273	0.4	0.6	0.5	3	centroid	650
0.575392	0.0696012	1.1866	0.5	0.6	0.5	3	centroid	651
0.565802	0.0696888	1.25084	0.6	0.6	0.5	3	centroid	652
0.557453	0.0697782	1.31533	0.7	0.6	0.5	3	centroid	653
0.550272	0.0698705	1.38024	0.8	0.6	0.5	3	centroid	654
0.544006	0.0699605	1.44544	0.9	0.6	0.5	3	centroid	655
0.538365	0.0700428	1.51068	1	0.6	0.5	3	centroid	656
0.677763	0.069217	0.967429	0	0.7	0.5	2	centroid	657
0.654873	0.0692766	1.02907	0.1	0.7	0.5	3	centroid	658
0.635675	0.0693398	1.09119	0.2	0.7	0.5	3	centroid	659
0.619446	0.0694059	1.15381	0.3	0.7	0.5	3	centroid	660
0.605581	0.0694753	1.21687	0.4	0.7	0.5	3	centroid	661
0.593629	0.0695488	1.28032	0.5	0.7	0.5	3	centroid	662
0.583236	0.0696251	1.3441	0.6	0.7	0.5	3	centroid	663
0.5741	0.069704	1.40814	0.7	0.7	0.5	3	centroid	664
0.565975	0.0697838	1.47232	0.8	0.7	0.5	3	centroid	665
0.558824	0.0698668	1.53682	0.9	0.7	0.5	3	centroid	666
0.552503	0.0699504	1.60163	1	0.7	0.5	3	centroid	667
0.694847	0.0692197	1.06229	0	0.8	0.5	2	centroid	668
0.672343	0.0692715	1.1239	0.1	0.8	0.5	3	centroid	669
0.653182	0.0693269	1.18593	0.2	0.8	0.5	3	centroid	670
0.636743	0.0693851	1.24838	0.3	0.8	0.5	3	centroid	671
0.622514	0.0694453	1.31122	0.4	0.8	0.5	3	centroid	672
0.610052	0.0695103	1.37434	0.5	0.8	0.5	3	centroid	673
0.599081	0.0695774	1.43773	0.6	0.8	0.5	3	centroid	674
0.589355	0.0696478	1.50135	0.7	0.8	0.5	3	centroid	675
0.580652	0.0697204	1.56515	0.8	0.8	0.5	3	centroid	676
0.572833	0.069793	1.6291	0.9	0.8	0.5	3	centroid	677
0.565742	0.0698688	1.69314	1	0.8	0.5	3	centroid	678
0.709494	0.0692216	1.15715	0	0.9	0.5	2	centroid	679
0.687497	0.0692678	1.21874	0.1	0.9	0.5	3	centroid	680
0.66853	0.0693172	1.28069	0.2	0.9	0.5	3	centroid	681
0.652058	0.0693695	1.34302	0.3	0.9	0.5	3	centroid	682
0.637647	0.0694233	1.40568	0.4	0.9	0.5	3	centroid	683
0.624903	0.0694802	1.46858	0.5	0.9	0.5	3	centroid	684
0.613537	0.069541	1.53165	0.6	0.9	0.5	3	centroid	685
0.603357	0.069604	1.5949	0.7	0.9	0.5	3	centroid	686
0.594206	0.06967	1.65833	0.8	0.9	0.5	3	centroid	687
0.585942	0.0697377	1.72193	0.9	0.9	0.5	3	centroid	688
0.578392	0.0698054	1.78558	1	0.9	0.5	3	centroid	689
0.722198	0.0692233	1.25202	0	1	0.5	2	centroid	690
0.700768	0.069265	1.31359	0.1	1	0.5	3	centroid	691
0.682093	0.0693096	1.37548	0.2	1	0.5	3	centroid	692
0.665708	0.0693572	1.4377	0.3	1	0.5	3	centroid	693
0.651245	0.0694061	1.50022	0.4	1	0.5	3	centroid	694
0.638349	0.0694569	1.56294	0.5	1	0.5	3	centroid	695
0.626755	0.0695128	1.6258	0.6	1	0.5	3	centroid	696
0.616271	0.0695696	1.68876	0.7	1	0.5	3	centroid	697
[truncated: 1,907 more rows]
