# Supplementary material for: Multi-omic modelling of inflammatory bowel disease with regularized canonical correlation analysis
Source: PLoS One. 2021 Feb 8;16(2):e0246367. doi: 10.1371/journal.pone.0246367 (PMC7870068; doi:10.1371/journal.pone.0246367)
Supplement: S2 Data — (XLSX) [file pone.0246367.s002.xlsx]

## Sheet: Glioma
Model: 1	GE	CGH	Localization
GE	0	0	1
CGH	0	0	1
Localization	1	1	0			model	inner AVE	outer AVE
						1	0.633359	0.0692097
						1.2	0.851236	0.0692319
Model: 1.2	GE	CGH	Localization			2.1	0.279155	0.0738695
GE	0	0	1			2.2	0.690233	0.0692707
CGH	0	0	0.1			superblock	0.705585	0.0734578
Localization	1	0.1	0			superblock best	0.804748	0.0695821
Model: 2	GE	CGH	Invariable	Localization
GE	0	1	1	1
CGH	1	0	1	1
Invariable	1	1	0	0
Localization	1	1	0	0
Model: 2.2	GE	CGH	Invariable	Localization
GE	1	0.333333	0	1
CGH	0.333333	0	0.333333	0
Invariable	0	0.333333	0	0
Localization	1	0	0	0
Superblock	GE	CGH	Superblock	Localization
GE	0	0	1	0
CGH	0	0	1	0
Superblock	1	1	0	1
Loc	0	0	1	0
Superblock.2	GE	CGH	Superblock	Localization
GE	1	0.333333	0	1
CGH	0.333333	0	1	0
Superblock	0	1	0	0
Localization	1	0	0	0

## Sheet: CD_UC
Model: 0	Transcriptome	Microbiome					model	inner AVE	outer AVE
Transcriptome	0	1					0	0.82173	0.096123
Microbiome	1	0					1.1	0.746142	0.102415
							1.2	0.834941	0.102549
							2.1	0.498068	0.100839
Model: 1,1	Transcriptome	Microbiome	metadata				2.2	0.751306	0.100992
Transcriptome	0	0	1
Microbiome	0	0	1
metadata	1	1	0
Model: 1,2	Transcriptome	Microbiome	metadata
Transcriptome	0	0	1
Microbiome	0	0	0.1
metadata	1	0.1	0
Model: 2,1	Transcriptome	Microbiome	Location	Demographics	Time
Transcriptome	0	0	1	0	0
Microbiome	0.1	0	0.5	1	1
Location	1	0.5	0	0	0
Demographics	0	1	0	0	1
Time	0	0	0	1	0
Model: 2,2	Transcriptome	Microbiome	Location	Demographics	Time
Transcriptome	0	0.1	1	0	0
Microbiome	0.1	0	1	0.1	1
Location	1	0	0	0	0
Demographics	0	0.1	0	0	0.1
Time	0	1	0	0.1	0

## Sheet: HSCT_CD
Model: 0	Transcriptome	Microbiome
Transcriptome	0	1
Microbiome	1	0
							model	inner AVE	outer AVE
							0	0.399923	0.100169
Model: 1	Transcriptome	Microbiome	metadata				1	0.623019	0.0842333
Transcriptome	0	0	1				1.1	0.567819	0.0848713
Microbiome	0	0	1				1.2	0.704388	0.0775766
metadata	1	1	0				2	0.251736	0.098205
							2.1	0.694025	0.0940266
							2.2	0.818764	0.0941628
Model: 1.1	Transcriptome	Microbiome	metadata				2.3	0.776185	0.943938
Transcriptome	0	1	1
Microbiome	1	0	1
metadata	1	1	0
Model: 1.2	Transcriptome	Microbiome	metadata
Transcriptome	0	0.1	0
Microbiome	0.1	0	1
metadata	0	1	0
Model: 2	Transcriptome	Microbiome	Demographics	Location	Time
Transcriptome	0	1	1	1	1
Microbiome	1	0	1	1	1
Demographics	1	1	0	0	0
Location	1	1	0	0	0
Time	1	1	0	0	0
Model: 2.1	Transcriptome	Microbiome	Demographics	Location	Time
Transcriptome	0	0	0	1	0
Microbiome	0	0	1	0.5	0
Demographics	0	1	0	0	1
Location	1	0.5	0	0	0
Time	0	0	1	0	0
Model: 2.2	Transcriptome	Microbiome	Demographics	Location	Time
Transcriptome	0	0	0	1	0
Microbiome	0	0	0.2	0.1	0
Demographics	0	0.2	0	0	0.6
Location	0.6	0.1	0	0	0
Time	0	0	1	0	0
Model: 2.3	Transcriptome	Microbiome	Demographics	Location	Time
Transcriptome	0	0.1	0	1	0
Microbiome	0.1	0	0.1	0.1	0
Demographics	0	0.1	0	0	1
Location	1	0.1	0	0	0
Time	0	0	1	0	0

## Sheet: Pouchitis
Model: 0	Transcriptome	Microbiome				model	inner AVE	outer AVE
Transcriptome	0	1				0	0.47356	0.109864
Microbiome	1	0				1	0.244823	0.115228
						1.1	0.466411	0.110475
						1.2	0.786844	0.042266
Model: 1	Transcriptome	Microbiome	metadata			2	0.440412	0.108873
Transcriptome	0	0	1			2.1	0.60526	0.10749
Microbiome	0	0	1			2.2	0.689566	0.108132
metadata	1	1	0			2.3	0.689566	0.108132
Model: 1.1	Transcriptome	Microbiome	metadata
Transcriptome	0	1	1
Microbiome	1	0	1
metadata	1	1	0
Model: 1.2	Transcriptome	Microbiome	metadata
Transcriptome	0	0.1	0
Microbiome	0.1	0	1
metadata	0	1	0
Model: 2	Transcriptome	Microbiome	Demographics	Location
Transcriptome	0	1	1	1
Microbiome	1	0	1	1
Demographics	1	1	0	0
Location	1	1	0	0
Model: 2.1	Transcriptome	Microbiome	Demographics	Location
Transcriptome	0	0.5	1	0.5
Microbiome	0.5	0	0	0
Demographics	1	0	0	0
Location	0.5	0	0	0
Model: 2.2	Transcriptome	Microbiome	Demographics	Location
Transcriptome	0	0.1	1	0.1
Microbiome	0.1	0	0	0
Demographics	1	0	0	0
Location	0.1	0	0	0
Model: 2.3	Transcriptome	Microbiome	Demographics	Location
Transcriptome	0	0.1	1	0.1
Microbiome	0.1	0	0	0
Demographics	1	0	0	0
Location	0.1	0	0	0
