# Supplementary material for: Multi-omic modelling of inflammatory bowel disease with regularized canonical correlation analysis
Source: PLoS One. 2021 Feb 8;16(2):e0246367. doi: 10.1371/journal.pone.0246367 (PMC7870068; doi:10.1371/journal.pone.0246367)
Supplement: S3 Data — (XLSX) [file pone.0246367.s003.xlsx]

## Sheet: Transcriptome
Ensembl	Symbol	Component 1	Component 2
ENSG00000000003	TSPAN6	-0.0195475	0
ENSG00000000005	TNMD	-0.00517315	0.0110406
ENSG00000001460	STPG1	0	0.000414096
ENSG00000001497	LAS1L	0	0.00792921
ENSG00000001617	SEMA3F	0.00290457	-0.0195105
ENSG00000001626	CFTR	-0.011793	0
ENSG00000001629	ANKIB1	0	-0.00558735
ENSG00000001631	KRIT1	0	-0.0122917
ENSG00000002079	NA	0	-0.00368425
ENSG00000002586	CD99	0	0.0226531
ENSG00000002586	CD99	0	0.0226531
ENSG00000002745	WNT16	0.00819144	0
ENSG00000002933	TMEM176A	0.0122698	0
ENSG00000003096	KLHL13	0	0.00636278
ENSG00000003393	ALS2	0.030703	0
ENSG00000003400	CASP10	0	-0.00551616
ENSG00000003402	CFLAR	0	-0.0303648
ENSG00000003436	TFPI	0.0223805	0
ENSG00000003756	RBM5	0	-0.00268703
ENSG00000004142	POLDIP2	0	0.00736712
ENSG00000004455	AK2	0	0.0154596
ENSG00000004478	FKBP4	0	0.012223
ENSG00000004534	RBM6	0	-0.0154061
ENSG00000004660	CAMKK1	0	-0.00809203
ENSG00000004766	VPS50	-0.00723215	0
ENSG00000004776	HSPB6	0	0.0095115
ENSG00000004809	SLC22A16	0	-0.00426017
ENSG00000004864	SLC25A13	-0.00301213	0
ENSG00000004897	CDC27	0	-0.00794185
ENSG00000004961	HCCS	0	0.000454309
ENSG00000005001	PRSS22	0	-0.00370659
ENSG00000005073	HOXA11	-0.0326186	0
ENSG00000005108	THSD7A	0	-0.0108209
ENSG00000005187	ACSM3	-0.0263495	0
ENSG00000005249	PRKAR2B	-0.0013675	0
ENSG00000005469	CROT	0	0.0190597
ENSG00000005882	PDK2	0	0.00260378
ENSG00000005889	ZFX	0	-0.0140615
ENSG00000005981	ASB4	0.00454105	0
ENSG00000006007	GDE1	-0.00438417	0
ENSG00000006062	MAP3K14	0.0181987	0
ENSG00000006071	ABCC8	0	-0.000367378
ENSG00000006118	TMEM132A	0	-0.00392359
ENSG00000006125	AP2B1	-0.0167421	0
ENSG00000006128	TAC1	0.0219179	0
ENSG00000006282	SPATA20	-0.0245448	0
ENSG00000006327	TNFRSF12A	0.00961404	0
ENSG00000006468	ETV1	0	-0.00480839
ENSG00000006530	AGK	-0.0104485	0
ENSG00000006534	ALDH3B1	0.0211394	0
ENSG00000006606	CCL26	0	-0.0177708
ENSG00000006611	USH1C	0	0.00123475
ENSG00000006625	GGCT	-0.00400725	0
ENSG00000006740	ARHGAP44	-0.0165939	0
ENSG00000006747	SCIN	0.00649229	0
ENSG00000007062	PROM1	0	0.0219493
ENSG00000007171	NOS2	0	-0.0196102
ENSG00000007174	DNAH9	0	-0.00117135
ENSG00000007216	SLC13A2	0.0176342	0
ENSG00000007264	MATK	0.00245882	0.000797893
ENSG00000007306	CEACAM7	-0.0381505	0
ENSG00000007372	PAX6	0.00812827	0
ENSG00000007376	RPUSD1	0	0.00298884
ENSG00000007384	RHBDF1	-0.0142877	0
ENSG00000007541	PIGQ	-0.00905446	0
ENSG00000007923	DNAJC11	-0.0092741	0
ENSG00000007933	FMO3	0	-0.00660366
ENSG00000007952	NOX1	-0.0274647	0
ENSG00000007968	E2F2	-0.0115641	0.00243653
ENSG00000008056	SYN1	0	-0.000510705
ENSG00000008086	CDKL5	-0.00055233	0
ENSG00000008130	NADK	-0.0193402	0
ENSG00000008256	CYTH3	0.0258365	0
ENSG00000008300	CELSR3	0	-0.0137708
ENSG00000008311	AASS	0	-0.00550715
ENSG00000008323	PLEKHG6	0	0.0065536
ENSG00000008394	MGST1	-0.0133593	0.00386891
ENSG00000008405	CRY1	0	-0.00782326
ENSG00000008438	PGLYRP1	0	-0.00399574
ENSG00000008517	IL32	0.0211458	0
ENSG00000008853	RHOBTB2	0.030523	0
ENSG00000009765	IYD	0.0115243	0
ENSG00000009950	MLXIPL	0.034822	0
ENSG00000010030	ETV7	0.0105852	0
ENSG00000010278	CD9	-0.0284433	0
ENSG00000010282	HHATL	0	0.00554308
ENSG00000010310	GIPR	-0.00210177	-0.0132512
ENSG00000010319	SEMA3G	0.027356	0
ENSG00000010379	SLC6A13	0.0267575	0
ENSG00000010404	IDS	0.00782288	0
ENSG00000010438	PRSS3	0	0.00595332
ENSG00000010539	ZNF200	0	-0.000737226
ENSG00000010803	SCMH1	0	0.0111278
ENSG00000010810	FYN	0.00347634	0
ENSG00000010932	FMO1	0.031519	0
ENSG00000011009	LYPLA2	0	0.00826441
ENSG00000011021	CLCN6	0.0084182	0
ENSG00000011132	APBA3	0.0141568	0
ENSG00000011295	TTC19	0	0.0156026
ENSG00000011304	PTBP1	0	0.00195288
ENSG00000011376	LARS2	-0.0208017	0
ENSG00000011405	PIK3C2A	0	-0.00467218
ENSG00000011422	PLAUR	-0.0114275	0
ENSG00000011478	QPCTL	-0.00429177	0
ENSG00000011485	PPP5C	-0.0122593	0
ENSG00000011638	TMEM159	-0.00678182	0
ENSG00000012171	SEMA3B	0.0278742	0
ENSG00000012174	MBTPS2	0	-0.00256549
ENSG00000012504	NR1H4	0.00731242	0.0138552
ENSG00000012983	MAP4K5	0	-0.00591916
ENSG00000013293	SLC7A14	0.00334982	0
ENSG00000013306	SLC25A39	0	0.0153168
ENSG00000013364	MVP	0	0.00246402
ENSG00000013374	NUB1	0.00746827	0
ENSG00000013375	PGM3	0	-0.0124341
ENSG00000013503	POLR3B	-0.0117034	0
ENSG00000013583	HEBP1	0.0298602	0
ENSG00000013588	GPRC5A	-0.00296753	0
ENSG00000014257	ACPP	-0.00899587	-0.0166689
ENSG00000015133	CCDC88C	-0.00287734	0
ENSG00000015413	DPEP1	0.0330477	0
ENSG00000015520	NPC1L1	0.022266	0
ENSG00000016082	ISL1	0	-0.0119648
ENSG00000016391	CHDH	0.00256932	0
ENSG00000016402	IL20RA	-0.0203625	0
ENSG00000016602	CLCA4	-0.0295726	0
ENSG00000017260	ATP2C1	0	-0.000590954
ENSG00000017427	IGF1	0	0.0177804
ENSG00000017797	RALBP1	-0.00849103	0
ENSG00000018280	SLC11A1	0	-0.0117696
ENSG00000018510	AGPS	-0.0142962	0
ENSG00000018625	ATP1A2	0	0.000130421
ENSG00000019102	VSIG2	-0.034626	0
ENSG00000019144	PHLDB1	-0.0156922	0
ENSG00000019169	MARCO	0	-0.00789925
ENSG00000019582	CD74	0.00649559	0
ENSG00000020129	NCDN	0	-0.00746332
ENSG00000020577	SAMD4A	0	-0.0274385
ENSG00000021488	SLC7A9	0.038322	0
ENSG00000021762	OSBPL5	-0.00973817	0
ENSG00000021826	CPS1	0.037265	0
ENSG00000021852	C8B	0.00118624	0
ENSG00000022567	SLC45A4	-0.0143646	0
ENSG00000022976	ZNF839	0.0126169	0
ENSG00000023041	ZDHHC6	0.0135569	0
ENSG00000023171	GRAMD1B	0.0336579	0
ENSG00000023445	BIRC3	0.00166046	0
ENSG00000023697	DERA	0.000442199	0
ENSG00000023734	STRAP	-0.00238039	0
ENSG00000023839	ABCC2	0.0374759	0
ENSG00000024862	CCDC28A	0.00525766	0
ENSG00000025039	RRAGD	0	0.0134527
ENSG00000025434	NR1H3	0.00172727	0
ENSG00000025770	NCAPH2	0	0.00125713
ENSG00000025772	TOMM34	0	0.0358877
ENSG00000026036	RTEL1-TNFRSF6B	0	-0.0248596
ENSG00000026103	FAS	-0.0110543	-0.00905098
ENSG00000026297	RNASET2	-8.51099e-05	0
ENSG00000026559	KCNG1	0	0.0104977
ENSG00000026652	AGPAT4	-0.00800594	0
ENSG00000026950	BTN3A1	0	-0.00420975
ENSG00000027001	MIPEP	-0.01837	0
ENSG00000027075	PRKCH	0.0102724	0
ENSG00000027847	B4GALT7	0	0.0125186
ENSG00000028116	VRK2	-0.012963	-0.0015472
ENSG00000028203	VEZT	0	-0.00501549
ENSG00000029153	ARNTL2	0	-0.014616
ENSG00000029534	ANK1	0	-0.00920749
ENSG00000029993	HMGB3	-0.0123272	0.0195973
ENSG00000031081	ARHGAP31	0	-0.00926736
ENSG00000031823	RANBP3	0	0.0201826
ENSG00000032444	PNPLA6	0.00542038	0
ENSG00000033011	ALG1	-0.00411135	0
ENSG00000033050	ABCF2	-0.012514	0
ENSG00000033122	LRRC7	0	0.0226559
ENSG00000033170	FUT8	0.0110757	0
ENSG00000033800	PIAS1	0.000174986	0
ENSG00000033867	SLC4A7	0.0152859	0
ENSG00000034533	ASTE1	0	0.000397367
ENSG00000034677	RNF19A	0	-0.0236804
ENSG00000035403	VCL	-0.0112237	0
ENSG00000035664	DAPK2	0.00572231	0
ENSG00000035681	NSMAF	0	-0.00158677
ENSG00000035687	ADSS	0	-0.0029329
ENSG00000036257	CUL3	0	0.0140694
ENSG00000036473	OTC	0.0294499	0
ENSG00000036672	USP2	0	0.0182722
ENSG00000036828	CASR	0.00562016	0
ENSG00000037042	TUBG2	0	-0.000416037
ENSG00000037280	FLT4	0.0121368	0
ENSG00000037749	MFAP3	0	-0.00135912
ENSG00000037965	HOXC8	0.022124	0.0184512
ENSG00000038295	TLL1	0.0137763	0
ENSG00000038945	MSR1	0	0.000362959
ENSG00000039319	ZFYVE16	0	-0.00109364
ENSG00000039537	C6	0.00427059	0
ENSG00000039987	BEST2	-0.0187919	0
ENSG00000040199	PHLPP2	0	0.0120806
ENSG00000040341	STAU2	0.020578	0
ENSG00000040487	PQLC2	0.0140219	0
ENSG00000040608	RTN4R	0	-0.00450909
ENSG00000041880	PARP3	0.0186238	0
ENSG00000041988	THAP3	0	0.0163018
ENSG00000042062	RIPOR3	0	-0.00325602
ENSG00000042286	AIFM2	-0.0106568	0.00763798
ENSG00000042317	SPATA7	-0.00802487	0
ENSG00000042493	CAPG	-0.0099751	0
ENSG00000042832	TG	0	-0.0245805
ENSG00000042980	ADAM28	0	0.0308439
ENSG00000043039	BARX2	0	0.00616199
ENSG00000043143	JADE2	0.00250889	0
ENSG00000043591	ADRB1	0.0199336	0
ENSG00000044012	GUCA2B	0	0.000287029
ENSG00000044446	PHKA2	0.00263136	0
ENSG00000046647	GEMIN8	-0.00215597	0
ENSG00000046653	GPM6B	0	9.92441e-06
ENSG00000047249	ATP6V1H	-0.00727996	0
ENSG00000047346	FAM214A	0	-0.0152814
ENSG00000047365	ARAP2	0.000313212	0
ENSG00000047579	DTNBP1	0	0.00279966
ENSG00000047662	FAM184B	-0.0195103	0
ENSG00000047936	ROS1	0	-0.00576738
ENSG00000048052	HDAC9	-0.0107681	0
ENSG00000048405	ZNF800	0	-0.00223386
ENSG00000048828	FAM120A	-0.0115975	0
ENSG00000049130	KITLG	-0.00103376	0
ENSG00000049192	ADAMTS6	0	-0.0198184
ENSG00000049283	EPN3	-0.0127758	0
ENSG00000049449	RCN1	-0.00590868	0
ENSG00000049541	RFC2	0	0.0126733
ENSG00000050393	MCUR1	0.00467025	0
ENSG00000050438	SLC4A8	0.0170455	0
ENSG00000050555	LAMC3	-0.0202648	0
ENSG00000050730	TNIP3	0	-0.0165781
ENSG00000051180	RAD51	-0.00877329	0
ENSG00000051523	CYBA	-0.00503501	0
ENSG00000052795	FNIP2	-0.0180662	0
ENSG00000053108	FSTL4	0	0.0127626
ENSG00000053328	METTL24	0.00265845	0
ENSG00000053438	NNAT	0	-0.0166668
ENSG00000053501	USE1	0	0.00179546
ENSG00000053918	KCNQ1	0	0.00460467
ENSG00000054277	OPN3	-0.0222726	0
ENSG00000054965	FAM168A	0.00313874	0
ENSG00000054983	GALC	0	-0.0113327
ENSG00000055070	SZRD1	0	0.0124846
ENSG00000055147	FAM114A2	0.00449672	-0.00522594
ENSG00000055732	MCOLN3	0.00942901	0
ENSG00000055950	MRPL43	0	0.00147785
ENSG00000056736	IL17RB	0	0.0125998
ENSG00000056972	TRAF3IP2	-0.0154472	0.0129046
ENSG00000056998	GYG2	-0.0220275	0
ENSG00000057019	DCBLD2	-0.00754051	0
ENSG00000057294	PKP2	-0.011534	0
ENSG00000057593	F7	0.0244464	0
ENSG00000058056	USP13	0	-0.0172534
ENSG00000058063	ATP11B	0	-0.0162622
ENSG00000058404	CAMK2B	0.000191553	0
ENSG00000058804	NDC1	-0.010627	0
ENSG00000059145	UNKL	0	-0.00268501
ENSG00000059378	PARP12	0.00565015	0
ENSG00000059573	ALDH18A1	0	0.0122558
ENSG00000059691	GATB	-0.0102806	0
ENSG00000059728	MXD1	0	-0.0210758
ENSG00000059758	CDK17	0	-0.0222533
ENSG00000059769	DNAJC25	0	0.0229313
ENSG00000060069	CTDP1	0	0.00213593
ENSG00000060138	YBX3	-0.00518311	0
ENSG00000060491	OGFR	0.00687483	0
ENSG00000060558	GNA15	0	-0.00167028
ENSG00000060566	CREB3L3	0.0297696	0
ENSG00000060656	PTPRU	-0.00314492	-0.00750122
ENSG00000060688	SNRNP40	0	0.0148337
ENSG00000060709	RIMBP2	0	-0.0339908
ENSG00000060762	MPC1	-0.0019051	0
ENSG00000061794	MRPS35	-0.0112842	0
ENSG00000061938	TNK2	-1.97275e-05	0
ENSG00000061987	MON2	0	-0.00376029
ENSG00000062038	CDH3	0	-0.00330816
ENSG00000062282	DGAT2	0.0117611	0
ENSG00000062485	CS	-0.00285425	0
ENSG00000063169	BICRA	0	0.0134434
ENSG00000063176	SPHK2	0	0.0361215
ENSG00000063177	RPL18	0	0.00905105
ENSG00000063180	CA11	0.025986	0
ENSG00000063245	EPN1	0	0.000689176
ENSG00000063322	MED29	0	0.0284786
ENSG00000063660	GPC1	-0.00900576	0
ENSG00000063761	ADCK1	0	0.00281276
ENSG00000063854	HAGH	0.00255803	0
ENSG00000064199	SPA17	-0.0103271	0
ENSG00000064205	CCN5	0	0.0237266
ENSG00000064225	ST3GAL6	0	0.00362121
ENSG00000064300	NGFR	0	0.0444529
ENSG00000064490	RFXANK	0	0.0187585
ENSG00000064545	TMEM161A	0	0.00199743
ENSG00000064547	LPAR2	0	-0.00158261
ENSG00000064607	SUGP2	0	-0.0195618
ENSG00000064655	EYA2	-0.0295204	0
ENSG00000064687	ABCA7	0	-0.0175281
ENSG00000064763	FAR2	-0.0223127	0
ENSG00000064932	SBNO2	0	-0.0275883
ENSG00000064995	TAF11	0	0.00344307
ENSG00000065057	NTHL1	-0.010346	0
ENSG00000065150	IPO5	-0.00640343	0
ENSG00000065154	OAT	0.0375487	0
ENSG00000065268	WDR18	0	0.0229953
ENSG00000065357	DGKA	0.0210784	0
ENSG00000065371	ROPN1	-0.0134568	0
ENSG00000065457	ADAT1	0	-0.00459066
ENSG00000065485	PDIA5	-0.010665	0
ENSG00000065491	TBC1D22B	0.0138507	0
ENSG00000065534	MYLK	0	-0.0170307
ENSG00000065665	SEC61A2	0	-0.0148331
ENSG00000065717	TLE2	-0.0224237	0
ENSG00000065809	FAM107B	0	0.0233866
ENSG00000065911	MTHFD2	0	-0.00883399
ENSG00000065989	PDE4A	-0.0175648	0
ENSG00000066032	CTNNA2	0	0.0304098
ENSG00000066084	DIP2B	-0.000143384	0
ENSG00000066117	SMARCD1	0.0129774	0
ENSG00000066230	SLC9A3	0	0.0185684
ENSG00000066248	NGEF	0.005442	0
ENSG00000066322	ELOVL1	-0.00141007	0.00940057
ENSG00000066468	FGFR2	0	0.0232981
ENSG00000066557	LRRC40	0.00623642	0
ENSG00000066583	ISOC1	0.0115786	0
ENSG00000066654	THUMPD1	0	-3.23807e-05
ENSG00000066739	ATG2B	0.00215576	0
ENSG00000066926	FECH	-0.000384303	0
ENSG00000067057	PFKP	0	-0.000867779
ENSG00000067066	SP100	0.009872	0
ENSG00000067113	PLPP1	0	0.0319568
ENSG00000067177	PHKA1	-0.0126535	0
ENSG00000067182	TNFRSF1A	0.0174702	0
ENSG00000067191	CACNB1	-0.0293844	0
ENSG00000067221	STOML1	0.00268195	0
ENSG00000067533	RRP15	-0.00297437	0
ENSG00000067606	PRKCZ	0.0102254	0
ENSG00000067704	IARS2	-0.00834158	0
ENSG00000067798	NAV3	0	0.0107822
ENSG00000067829	IDH3G	0	0.00552072
ENSG00000067992	PDK3	0.00686895	0
ENSG00000068078	FGFR3	0	0.0040097
ENSG00000068120	COASY	0	0.00948887
ENSG00000068137	PLEKHH3	-0.00354575	0
ENSG00000068383	INPP5A	0	0.0115133
ENSG00000068394	GPKOW	0	0.00119496
ENSG00000068615	REEP1	0	-0.0450413
ENSG00000068650	ATP11A	0.0117863	0
ENSG00000068724	TTC7A	0.0250507	0
ENSG00000068796	KIF2A	0	-0.0216781
ENSG00000068885	IFT80	0	-0.020388
ENSG00000068903	SIRT2	0.00677408	0
ENSG00000068912	ERLEC1	0	-0.00530935
ENSG00000068971	PPP2R5B	0	-0.0167494
ENSG00000069011	PITX1	-0.00295764	0
ENSG00000069018	TRPC7	0.011838	0
ENSG00000069188	SDK2	0	0.0137877
ENSG00000069275	NUCKS1	-0.00741746	0
ENSG00000069329	VPS35	0.00820258	0
ENSG00000069535	MAOB	0.0339573	0
ENSG00000069696	DRD4	0.0138658	0
ENSG00000069764	PLA2G10	-0.0146476	0
ENSG00000069812	HES2	-0.0160714	0
ENSG00000069869	NEDD4	0.0259091	-0.00822819
ENSG00000069974	RAB27A	0	-0.0227459
ENSG00000069998	HDHD5	-0.00105422	0.00971654
ENSG00000070031	SCT	0.0222536	0
ENSG00000070081	NUCB2	0	-0.000623045
ENSG00000070087	PFN2	0.00385836	0
ENSG00000070190	DAPP1	0	-0.0151162
ENSG00000070214	SLC44A1	-0.0183512	0
ENSG00000070367	EXOC5	0	-0.00480566
ENSG00000070371	CLTCL1	0	-0.0419555
ENSG00000070540	WIPI1	-0.0314256	0
ENSG00000070601	FRMPD1	0	0.0189512
ENSG00000070731	ST6GALNAC2	-0.00770217	-0.0074065
ENSG00000070831	CDC42	0	0.00529134
ENSG00000070985	TRPM5	0	0.0128718
ENSG00000071051	NCK2	0.0128042	0
ENSG00000071127	WDR1	-0.00906111	0
ENSG00000071189	SNX13	-0.00743138	0
ENSG00000071203	MS4A12	-0.0327935	0
ENSG00000071655	MBD3	0	0.0242774
ENSG00000071967	CYBRD1	0.0337381	0
ENSG00000071991	CDH19	0	0.0300797
ENSG00000072110	ACTN1	-0.00205491	0
ENSG00000072133	RPS6KA6	-0.0104147	0
ENSG00000072134	EPN2	-0.0117752	-0.0177638
ENSG00000072210	ALDH3A2	0	0.00838517
ENSG00000072274	TFRC	-0.0129533	0
ENSG00000072401	UBE2D1	-0.00525782	-0.00173023
ENSG00000072682	P4HA2	0	-0.0225321
ENSG00000072736	NFATC3	0.01535	0
ENSG00000072756	TRNT1	-0.001673	0
ENSG00000072958	AP1M1	0.0188629	0
ENSG00000073146	MOV10L1	0	-0.00647074
ENSG00000073331	ALPK1	0	-0.0233747
ENSG00000073350	LLGL2	-0.0109526	0
ENSG00000073417	PDE8A	-0.0124493	0
ENSG00000073711	PPP2R3A	-0.00433158	0
ENSG00000073734	ABCB11	-0.0237893	0
ENSG00000073737	DHRS9	-0.0337777	0
ENSG00000073756	PTGS2	0	-0.0127944
ENSG00000073803	MAP3K13	0	0.0248878
ENSG00000073849	ST6GAL1	-0.0100921	0
ENSG00000073910	FRY	0	-0.00962568
ENSG00000073921	PICALM	0.0012551	0
ENSG00000073969	NSF	-0.0145024	0
ENSG00000074071	MRPS34	0	0.00144225
ENSG00000074201	CLNS1A	0	0.0048351
ENSG00000074211	PPP2R2C	0.00997548	0
ENSG00000074276	CDHR2	0.0229391	0
ENSG00000074356	NCBP3	0	-0.00281983
ENSG00000074370	ATP2A3	-0.0149037	0
ENSG00000074410	CA12	-0.032094	0
ENSG00000074416	MGLL	-0.00479113	0
ENSG00000074660	SCARF1	0	-0.0141893
ENSG00000074695	LMAN1	0	-0.010358
ENSG00000074696	HACD3	0	0.00968534
ENSG00000074855	ANO8	0	-0.0243977
ENSG00000074964	ARHGEF10L	-0.0132546	0
ENSG00000074966	TXK	0.000675024	0
ENSG00000075151	EIF4G3	-0.02234	0
ENSG00000075223	SEMA3C	-0.0150696	0
ENSG00000075234	TTC38	0	0.00300276
ENSG00000075239	ACAT1	-0.0186339	0
ENSG00000075275	CELSR1	0	-0.00247283
ENSG00000075303	SLC25A40	0	-2.98353e-06
ENSG00000075336	TIMM21	-0.00355042	0.00107893
ENSG00000075388	FGF4	0	-0.0117236
ENSG00000075391	RASAL2	0	-0.00221619
ENSG00000075399	VPS9D1	0	-0.0284419
ENSG00000075415	SLC25A3	0	0.00723544
ENSG00000075420	FNDC3B	-0.0071428	0
ENSG00000075539	FRYL	-0.00891378	0
ENSG00000075643	MOCOS	0.0304935	0
ENSG00000075673	ATP12A	0	-0.00874708
ENSG00000075785	RAB7A	0	0.00161412
ENSG00000075790	BCAP29	-0.0192913	0
ENSG00000075826	SEC31B	0	-0.00180118
ENSG00000075945	KIFAP3	-0.0069549	0.0271139
ENSG00000076003	MCM6	0	0.0051215
ENSG00000076043	REXO2	-5.68782e-05	0
ENSG00000076067	RBMS2	-0.0127949	0
ENSG00000076248	UNG	-0.00998735	0.000294257
ENSG00000076258	FMO4	0.0046894	0
ENSG00000076321	KLHL20	0	-0.00556443
ENSG00000076344	RGS11	0.0156583	0
ENSG00000076554	TPD52	-0.00235692	0
ENSG00000076604	TRAF4	0	0.00221193
ENSG00000076650	GPATCH1	0	0.00604339
ENSG00000076685	NT5C2	-0.0294473	0
ENSG00000076826	CAMSAP3	0	0.00936888
ENSG00000077157	PPP1R12B	0	-0.0472612
ENSG00000077232	DNAJC10	0	-0.0130465
ENSG00000077238	IL4R	-0.000748985	0
ENSG00000077274	CAPN6	-0.0225438	0
ENSG00000077348	EXOSC5	0	0.00877965
ENSG00000077454	LRCH4	0.000244362	0
ENSG00000077458	FAM76B	0	-0.0011257
ENSG00000077463	SIRT6	-0.0257087	0
ENSG00000077684	JADE1	0.00634176	0
ENSG00000077721	UBE2A	-0.00948953	0
ENSG00000078043	PIAS2	-0.00406229	-0.0293806
ENSG00000078070	MCCC1	0	0.00726637
ENSG00000078098	FAP	0	-0.00682959
ENSG00000078114	NEBL	0	-0.0154557
ENSG00000078124	ACER3	-0.000461386	0
ENSG00000078140	UBE2K	-0.0122013	0
ENSG00000078177	N4BP2	0	-0.0105141
ENSG00000078246	TULP3	0	-0.00173114
ENSG00000078295	ADCY2	0.00372111	0.0137533
ENSG00000078328	RBFOX1	-0.022163	0
ENSG00000078369	GNB1	0.0232542	0
ENSG00000078725	BRINP1	0	0.00745871
ENSG00000078804	TP53INP2	-0.0134966	0
ENSG00000078900	TP73	0	-0.00885579
ENSG00000078967	UBE2D4	0	0.0177519
ENSG00000079112	CDH17	0	0.00350866
ENSG00000079156	OSBPL6	0.0261066	0
ENSG00000079246	XRCC5	0	0.00129187
ENSG00000079337	RAPGEF3	0	-0.0237191
ENSG00000079385	CEACAM1	-0.0287684	0
ENSG00000079435	LIPE	0.0331787	0
ENSG00000079616	KIF22	-0.00712152	0
ENSG00000079739	PGM1	0	0.0061525
ENSG00000079805	DNM2	-0.0117507	0
ENSG00000079950	STX7	0.0176097	0
ENSG00000080007	DDX43	0	0.00649623
ENSG00000080200	CRYBG3	0	-0.00224456
ENSG00000080293	SCTR	0.00989001	0
ENSG00000080493	SLC4A4	-0.0135424	0
ENSG00000080561	MID2	0	-0.00669124
ENSG00000080608	PUM3	-0.00950755	0
ENSG00000080644	CHRNA3	-0.0107143	0
ENSG00000080845	DLGAP4	0	-0.0159269
ENSG00000080854	IGSF9B	0	-0.0176832
ENSG00000081041	CXCL2	0	-0.0231127
ENSG00000081059	TCF7	0.0141952	0
ENSG00000081177	EXD2	-0.0132866	0
ENSG00000081181	ARG2	0.0241893	0
ENSG00000081277	PKP1	0.00892473	0
ENSG00000081320	STK17B	0.000597199	0
ENSG00000081377	CDC14B	0.0016042	0
ENSG00000081721	DUSP12	0	0.00238689
ENSG00000081760	AACS	-0.00110247	0
ENSG00000081800	SLC13A1	0.0290693	0
ENSG00000081923	ATP8B1	-0.011335	0
ENSG00000081985	IL12RB2	0	-0.000617628
ENSG00000082146	STRADB	0.00570204	0
ENSG00000082175	PGR	0	0.00440615
ENSG00000082212	ME2	0	0.0225751
ENSG00000082258	CCNT2	0	-0.0049016
ENSG00000082269	FAM135A	0	-0.00484375
ENSG00000082397	EPB41L3	0.0145548	0
ENSG00000082458	DLG3	-0.0132653	0
ENSG00000082482	KCNK2	0.00637296	0
ENSG00000082497	SERTAD4	-0.0270596	0
ENSG00000083093	PALB2	0.00986789	0
ENSG00000083099	LYRM2	-0.00402671	0
ENSG00000083123	BCKDHB	-0.0148273	0
ENSG00000083444	PLOD1	0.00756735	0
ENSG00000083457	ITGAE	0.0091097	0.0101509
ENSG00000083544	TDRD3	0	0.0121051
ENSG00000083720	OXCT1	0	-0.00141994
ENSG00000083807	SLC27A5	0	0.00599295
ENSG00000083817	ZNF416	0	0.0188856
ENSG00000084090	STARD7	0	0.00595467
ENSG00000084234	APLP2	0	0.00458346
ENSG00000084444	FAM234B	0.0199109	0
ENSG00000084674	APOB	0.0359972	0
ENSG00000084676	NCOA1	0.00271608	-0.0081224
ENSG00000084710	EFR3B	0	0.0006819
ENSG00000084731	KIF3C	0	-0.00929817
ENSG00000084733	RAB10	-0.00465185	0
ENSG00000084754	HADHA	0	0.0162732
ENSG00000084764	MAPRE3	-0.0359389	0
ENSG00000085063	CD59	-0.0263228	0
ENSG00000085117	CD82	0.0278437	0
ENSG00000085224	ATRX	0	-0.000872805
ENSG00000085276	MECOM	-0.0237271	0
ENSG00000085365	SCAMP1	0	-0.0117718
ENSG00000085377	PREP	-0.00808815	0
ENSG00000085382	HACE1	0.000588653	0
ENSG00000085415	SEH1L	-0.00265711	0
ENSG00000085433	WDR47	0	-0.00817165
ENSG00000085449	WDFY1	0	-0.00974197
ENSG00000085552	IGSF9	0	0.00968525
ENSG00000085563	ABCB1	0.0111611	0
ENSG00000085741	WNT11	0.0163384	0
ENSG00000085760	MTIF2	-0.00592706	0
ENSG00000085788	DDHD2	0.0234686	0
ENSG00000085831	TTC39A	-0.013631	0
ENSG00000085832	EPS15	0	-0.00404203
ENSG00000085982	USP40	0.00224455	0
ENSG00000085998	POMGNT1	0.0201421	0
ENSG00000086015	MAST2	0	0.00433911
ENSG00000086062	B4GALT1	-0.0245124	0
ENSG00000086205	FOLH1	0.014677	0
ENSG00000086475	SEPHS1	0	0.00382554
ENSG00000086548	CEACAM6	-0.0201999	0
ENSG00000086589	RBM22	0	0.0186672
ENSG00000086696	HSD17B2	0	0.0393824
ENSG00000086991	NOX4	0	-0.0096314
ENSG00000087053	MTMR2	-0.0158679	0.0311437
ENSG00000087077	TRIP6	-0.0129134	0
ENSG00000087085	ACHE	0.00232955	0
ENSG00000087086	FTL	0.0126934	0
ENSG00000087088	BAX	0	0.002469
ENSG00000087250	MT3	0	0.0308391
ENSG00000087253	LPCAT2	0	-0.0113245
ENSG00000087266	SH3BP2	0	-0.0319492
ENSG00000087303	NID2	0	-0.00361916
ENSG00000087448	KLHL42	-0.0107125	-0.000386015
ENSG00000087470	DNM1L	-0.0146029	0
ENSG00000087495	PHACTR3	0	0.00484249
ENSG00000087510	TFAP2C	-0.00156242	-0.0255853
ENSG00000087995	METTL2A	-0.0152232	0
ENSG00000088002	SULT2B1	0.0182979	0.00761021
ENSG00000088256	GNA11	0	0.0100465
ENSG00000088280	ASAP3	-0.031641	0
ENSG00000088367	EPB41L1	-0.012806	0.0068819
ENSG00000088386	SLC15A1	0.0321267	0
ENSG00000088448	ANKRD10	0	-0.00993622
ENSG00000088766	CRLS1	0	0.00225967
ENSG00000088812	ATRN	0.0202724	0
ENSG00000088832	FKBP1A	-0.0135375	0
ENSG00000088836	SLC4A11	0	-0.0268838
ENSG00000088854	C20orf194	0.0111336	0
ENSG00000088888	MAVS	-0.00998161	0
ENSG00000088899	LZTS3	0.0249192	0
ENSG00000088926	F11	0.0311536	0
ENSG00000088970	KIZ	0.030574	0
ENSG00000089063	TMEM230	0	0.0073037
ENSG00000089091	DZANK1	-0.00439108	0
ENSG00000089163	SIRT4	0.0118121	0
ENSG00000089199	CHGB	0.00306853	0.0153143
ENSG00000089220	PEBP1	0.0207454	0.00475858
ENSG00000089351	GRAMD1A	0	-0.00419932
ENSG00000089356	FXYD3	-0.0165794	0
ENSG00000089486	CDIP1	0.0284851	0
ENSG00000089558	KCNH4	0.0077119	0
ENSG00000089682	RBM41	0.00190667	0
ENSG00000089723	OTUB2	0	-0.00515814
ENSG00000089876	DHX32	-0.008809	0
ENSG00000089916	GPATCH2L	0	-0.00746434
ENSG00000090006	LTBP4	0	0.0028125
ENSG00000090013	BLVRB	0	0.00460455
ENSG00000090097	PCBP4	0.0192068	0
ENSG00000090238	YPEL3	0.00647755	0
ENSG00000090273	NUDC	0	0.0106357
ENSG00000090316	MAEA	-0.000960054	0
ENSG00000090376	IRAK3	0	-0.0139013
ENSG00000090382	LYZ	0.00147211	0
ENSG00000090402	SI	0.0327051	0
ENSG00000090432	MUL1	-0.00476118	0
ENSG00000090512	FETUB	0	-0.00992578
ENSG00000090530	P3H2	-0.0291743	0
ENSG00000090565	RAB11FIP3	0.0316296	0
ENSG00000090615	GOLGA3	-0.00363366	0
ENSG00000090776	EFNB1	-0.00559476	0
ENSG00000090857	PDPR	0	-0.0280827
ENSG00000090975	PITPNM2	0	0.00397352
ENSG00000091073	DTX2	-0.00335	0
ENSG00000091128	LAMB4	0.0256071	0
ENSG00000091138	SLC26A3	-0.013986	0
ENSG00000091140	DLD	-0.00412612	0
ENSG00000091262	ABCC6	0.019983	0
ENSG00000091317	CMTM6	-0.0226744	0
ENSG00000091483	FH	0	0.00861645
ENSG00000091513	TF	0	0.0078867
ENSG00000091527	CDV3	-0.0015448	0
ENSG00000091622	PITPNM3	-0.0305441	0
ENSG00000091879	ANGPT2	0	-0.00586584
ENSG00000091947	TMEM101	-0.000596717	0
ENSG00000092009	CMA1	0	0.0064232
ENSG00000092054	MYH7	0.0288466	0
ENSG00000092068	SLC7A8	0.00959129	0
ENSG00000092094	OSGEP	0	0.00976976
ENSG00000092096	SLC22A17	0	0.00288259
ENSG00000092208	GEMIN2	0	0.00709632
ENSG00000092445	TYRO3	0.0174177	0
ENSG00000092758	COL9A3	0	0.0199834
ENSG00000092929	UNC13D	0	-0.0249162
ENSG00000093010	COMT	0	0.0194841
ENSG00000093134	VNN3	0	-0.0190072
ENSG00000093183	SEC22C	0.03225	0
ENSG00000094631	HDAC6	0	-0.00135035
ENSG00000094880	CDC23	-0.0055174	0
ENSG00000094975	SUCO	0.0179048	0
ENSG00000095110	NXPE1	-0.0231149	0
ENSG00000095209	TMEM38B	0	0.0165055
ENSG00000095380	NANS	-0.0257699	0
ENSG00000095383	TBC1D2	-0.0069186	0.000230949
ENSG00000095397	WHRN	0.0101387	0
ENSG00000095485	CWF19L1	0	0.00263847
ENSG00000095564	BTAF1	0	-0.0226668
ENSG00000095585	BLNK	0.0212041	0
ENSG00000095587	TLL2	0.00946084	-0.00113064
ENSG00000095739	BAMBI	0	0.0179028
ENSG00000095932	SMIM24	0.0350871	0
ENSG00000095970	TREM2	0	0.0514609
ENSG00000095981	KCNK16	0.0066546	0
ENSG00000096006	CRISP3	0.00524104	0
ENSG00000096060	FKBP5	0	-0.00790891
ENSG00000096063	SRPK1	-0.00173898	0
ENSG00000096092	TMEM14A	0.00513648	0
ENSG00000096093	EFHC1	0	-0.00909237
ENSG00000096264	NCR2	0.00692078	0
ENSG00000096746	HNRNPH3	0	0.0115151
ENSG00000096872	IFT74	-0.0222346	0
ENSG00000096968	JAK2	0	-0.0269299
ENSG00000097007	ABL1	-0.000171811	0
ENSG00000097033	SH3GLB1	0	-0.00101036
ENSG00000099139	PCSK5	0.00787492	0
ENSG00000099194	SCD	0	-0.00317573
ENSG00000099203	TMED1	0	0.00409415
ENSG00000099219	ERMP1	-0.0023414	0
ENSG00000099256	PRTFDC1	0.00368003	0
ENSG00000099282	TSPAN15	-0.00604988	0
ENSG00000099284	H2AFY2	0	0.0233137
ENSG00000099326	MZF1	0	-0.00427408
ENSG00000099377	HSD3B7	0.0108458	0
ENSG00000099385	BCL7C	0	0.00311422
ENSG00000099624	ATP5F1D	0	0.00533857
ENSG00000099715	PCDH11Y	0	0.00136753
ENSG00000099769	IGFALS	0	-0.0480079
ENSG00000099783	HNRNPM	0	0.00306149
ENSG00000099797	TECR	0	0.00551077
ENSG00000099800	TIMM13	0	0.0109672
ENSG00000099804	CDC34	0	0.000730106
ENSG00000099812	MISP	0	0.00436885
ENSG00000099817	POLR2E	0	0.0158262
ENSG00000099821	POLRMT	0	0.00619143
ENSG00000099834	CDHR5	0.0112051	0
ENSG00000099864	PALM	0.0202972	0
ENSG00000099889	ARVCF	0	-0.0139958
ENSG00000099904	ZDHHC8	0	-0.0116285
ENSG00000099949	LZTR1	0	-0.0118583
ENSG00000099960	SLC7A4	0	0.00615501
ENSG00000099968	BCL2L13	-0.00693356	0
ENSG00000099974	DDTL	0	0.00489342
ENSG00000099977	DDT	0	0.0114151
ENSG00000099985	OSM	0	-0.0009434
ENSG00000099992	TBC1D10A	-0.018093	0
ENSG00000099994	SUSD2	0.0341073	0
ENSG00000099999	RNF215	0	-0.0338347
ENSG00000100003	SEC14L2	0.0344066	0
ENSG00000100012	SEC14L3	0	-0.000561306
ENSG00000100031	GGT1	0.0053912	0
ENSG00000100033	PRODH	0.0321373	0
ENSG00000100036	SLC35E4	-0.0288809	0
ENSG00000100053	CRYBB3	0	0.00252372
ENSG00000100065	CARD10	0.0157883	0
ENSG00000100068	LRP5L	0	-0.00430025
ENSG00000100075	SLC25A1	0.00471329	0
ENSG00000100078	PLA2G3	0	-0.0025034
ENSG00000100079	LGALS2	0.0164078	0
ENSG00000100092	SH3BP1	0	0.00524189
ENSG00000100095	SEZ6L	0	0.0074137
ENSG00000100099	HPS4	0	-0.00544691
ENSG00000100105	PATZ1	0	0.00909815
ENSG00000100106	TRIOBP	-0.0282607	0
ENSG00000100116	GCAT	-0.000196444	0
ENSG00000100124	ANKRD54	-0.00710133	0.00149943
ENSG00000100129	EIF3L	0	0.0111689
ENSG00000100138	SNU13	0	0.00279681
ENSG00000100142	POLR2F	0	0.00274053
ENSG00000100146	SOX10	0	0.0445452
ENSG00000100170	SLC5A1	0.0356352	0
ENSG00000100191	SLC5A4	0.0366143	0
ENSG00000100196	KDELR3	0	-0.0116699
ENSG00000100197	CYP2D6	0.0276138	0
ENSG00000100201	DDX17	0	-0.00725838
ENSG00000100216	TOMM22	0	0.00751933
ENSG00000100218	RSPH14	0	0.0195022
ENSG00000100221	JOSD1	0	0.0278949
ENSG00000100228	RAB36	0	-0.00876714
ENSG00000100239	PPP6R2	0	-0.0125715
ENSG00000100246	DNAL4	-0.00859807	0
ENSG00000100258	LMF2	0.0110757	0
ENSG00000100266	PACSIN2	-0.026709	0
ENSG00000100271	TTLL1	0	0.00206175
ENSG00000100280	AP1B1	0	0.000877923
ENSG00000100284	TOM1	0.00532323	0
ENSG00000100288	CHKB	0	-0.00589745
ENSG00000100290	BIK	-0.00677671	0
ENSG00000100294	MCAT	-0.0090699	0
ENSG00000100296	THOC5	0.00272177	0
ENSG00000100297	MCM5	0	0.00125582
ENSG00000100300	TSPO	-0.0127013	0
ENSG00000100302	RASD2	-0.00840234	0
ENSG00000100304	TTLL12	-0.0241466	0
ENSG00000100307	CBX7	0.0053461	0
ENSG00000100314	CABP7	0.0324037	0
ENSG00000100316	RPL3	0	0.00301171
ENSG00000100319	ZMAT5	0	0.0043221
ENSG00000100320	RBFOX2	0	-0.00425931
ENSG00000100325	ASCC2	0	0.026896
ENSG00000100347	SAMM50	0	0.0189178
ENSG00000100348	TXN2	0	0.00491108
ENSG00000100351	GRAP2	0.00321779	0
ENSG00000100353	EIF3D	0	0.0054739
ENSG00000100359	SGSM3	0	-0.00430017
ENSG00000100376	FAM118A	0	-0.0131858
ENSG00000100379	KCTD17	-0.0301858	0
ENSG00000100380	ST13	0	0.0354912
ENSG00000100422	CERK	0.014025	0
ENSG00000100426	ZBED4	-8.07231e-05	0
ENSG00000100427	MLC1	0	-5.30646e-05
ENSG00000100433	KCNK10	0	0.012871
ENSG00000100439	ABHD4	0.00857452	0
ENSG00000100448	CTSG	0	0.0137982
ENSG00000100462	PRMT5	-0.0166581	0
ENSG00000100478	AP4S1	0	0.0105092
ENSG00000100490	CDKL1	-0.00682949	0
ENSG00000100504	PYGL	-0.028062	0
ENSG00000100505	TRIM9	-0.00838857	0
ENSG00000100523	DDHD1	0	-0.00214628
ENSG00000100558	PLEK2	0	0.0194268
ENSG00000100564	PIGH	0.00964151	0
ENSG00000100565	LRRC74A	0	0.00996533
ENSG00000100568	VTI1B	0	0.0032702
ENSG00000100591	AHSA1	0	0.00289826
ENSG00000100596	SPTLC2	-0.00141909	0
ENSG00000100600	LGMN	0	0.0133189
ENSG00000100605	ITPK1	0.0159398	0
ENSG00000100612	DHRS7	0.0277372	0
ENSG00000100626	GALNT16	0.0109039	0
ENSG00000100628	ASB2	0.00506565	0
ENSG00000100644	HIF1A	0	-0.021109
ENSG00000100665	SERPINA4	0.00263413	0
ENSG00000100678	SLC8A3	0	0.0127216
ENSG00000100697	DICER1	0	-0.00710866
ENSG00000100711	ZFYVE21	-0.00776871	0
ENSG00000100731	PCNX1	0.000925647	0
ENSG00000100739	BDKRB1	-0.0165427	0
ENSG00000100823	APEX1	0	0.0114531
ENSG00000100884	CPNE6	0.0350204	0
ENSG00000100889	PCK2	0.0253301	0
ENSG00000100890	PRORP	-0.00638906	0.00520045
ENSG00000100897	DCAF11	0.0164095	0
ENSG00000100911	PSME2	0.00167472	0
ENSG00000100916	BRMS1L	0	-0.0024912
ENSG00000100979	PLTP	0	0.00994034
ENSG00000100982	PCIF1	0	0.00569499
ENSG00000100983	GSS	-0.0186909	0
ENSG00000100994	PYGB	-0.0278516	0
ENSG00000101004	NINL	0	0.0326489
ENSG00000101082	SLA2	0.00666159	0
ENSG00000101098	RIMS4	-0.00180007	0.00552144
ENSG00000101104	PABPC1L	0	-0.00222765
ENSG00000101138	CSTF1	0	0.00505236
ENSG00000101158	NELFCD	0	0.00913829
ENSG00000101187	SLCO4A1	0	-0.0161484
ENSG00000101193	GID8	0	0.00678095
ENSG00000101194	SLC17A9	0	-0.000448288
ENSG00000101197	BIRC7	0	0.00992474
ENSG00000101199	ARFGAP1	0	-0.00782881
ENSG00000101200	AVP	0.00214053	0
ENSG00000101220	C20orf27	0	0.0176428
ENSG00000101255	TRIB3	0	-0.0207027
ENSG00000101276	SLC52A3	0.00233701	0
ENSG00000101298	SNPH	0	-0.030651
ENSG00000101310	SEC23B	-0.00207089	0
ENSG00000101311	FERMT1	-0.0157437	0
ENSG00000101333	PLCB4	-0.022647	0
ENSG00000101365	IDH3B	0	0.0102053
ENSG00000101367	MAPRE1	-0.00508365	0
ENSG00000101400	SNTA1	0.0160802	0
ENSG00000101405	OXT	0.0310284	0
ENSG00000101417	PXMP4	0	0.00420062
ENSG00000101421	CHMP4B	0	0.00219569
ENSG00000101443	WFDC2	-0.0207581	0
ENSG00000101444	AHCY	0	0.00231359
ENSG00000101447	FAM83D	-0.0081007	0
ENSG00000101448	EPPIN	0	-0.0149645
ENSG00000101452	DHX35	-0.00084793	0
ENSG00000101463	SYNDIG1	0.0118881	0
ENSG00000101464	PIGU	-0.00831792	0.0166988
ENSG00000101470	TNNC2	0	0.00321984
ENSG00000101473	ACOT8	0	0.00909672
ENSG00000101474	APMAP	-0.00514986	0.0231164
ENSG00000101489	CELF4	0.01502	0
ENSG00000101546	RBFA	-0.0040742	0
ENSG00000101670	LIPG	0	-0.0101907
ENSG00000101752	MIB1	0	-0.00316906
ENSG00000101811	CSTF2	-0.00292514	0
ENSG00000101846	STS	0	-0.0170201
ENSG00000101849	TBL1X	-0.0176196	0
ENSG00000101850	GPR143	-0.0058202	0
ENSG00000101856	PGRMC1	0.00123759	0
ENSG00000101871	MID1	-0.00316927	0
ENSG00000101882	NKAP	0	0.00659336
ENSG00000101911	PRPS2	-0.0231777	0
ENSG00000101958	GLRA2	-0.00882126	0
ENSG00000101974	ATP11C	0	-0.00724351
ENSG00000101986	ABCD1	0.030645	0
ENSG00000101997	CCDC22	0	0.00580073
ENSG00000102001	CACNA1F	0.00858346	0
ENSG00000102003	SYP	0.0131829	0
ENSG00000102007	PLP2	-0.0150526	0
ENSG00000102024	PLS3	0	-0.00137732
ENSG00000102048	ASB9	-0.00936068	0
ENSG00000102100	SLC35A2	-0.00389795	0
ENSG00000102174	PHEX	0.0236891	0
ENSG00000102287	GABRE	0.016022	-0.0130147
ENSG00000102316	MAGED2	0	-0.00114414
ENSG00000102349	KLF8	-0.00334729	0
ENSG00000102362	SYTL4	-0.0151288	0
ENSG00000102387	TAF7L	0	0.0018218
ENSG00000102390	PBDC1	0.0045046	0.000604467
ENSG00000102409	BEX4	0	0.0248774
ENSG00000102445	RUBCNL	0	-0.00318452
ENSG00000102452	NALCN	0.00569691	0
ENSG00000102531	FNDC3A	0	-0.00503781
ENSG00000102547	CAB39L	0	0.00908909
ENSG00000102575	ACP5	0	0.0142601
ENSG00000102678	FGF9	0.0126393	0
ENSG00000102743	SLC25A15	0.0275814	0
ENSG00000102780	DGKH	0	-0.0225574
ENSG00000102794	ACOD1	0	-0.0122979
ENSG00000102802	MEDAG	0	-0.0145417
ENSG00000102804	TSC22D1	-0.0174123	0
ENSG00000102882	MAPK3	0	0.00456554
ENSG00000102886	GDPD3	-0.00782581	0.018538
ENSG00000102900	NUP93	-0.00402056	0
ENSG00000102901	CENPT	0	-0.000564573
ENSG00000102908	NFAT5	0	-0.00401964
ENSG00000102934	PLLP	0.0192794	0
ENSG00000102967	DHODH	-0.0106251	0
ENSG00000103021	CCDC113	-0.0223933	0
ENSG00000103037	SETD6	0	0.00677928
ENSG00000103044	HAS3	-0.0172427	0
ENSG00000103056	SMPD3	0.0139488	0
ENSG00000103064	SLC7A6	0	-0.00558879
ENSG00000103066	PLA2G15	-0.00416673	0
ENSG00000103067	ESRP2	-0.0117683	0
ENSG00000103089	FA2H	-0.0139153	0
ENSG00000103091	WDR59	0.00686978	0
ENSG00000103150	MLYCD	0	0.00167444
ENSG00000103168	TAF1C	0	-0.0131163
ENSG00000103194	USP10	0	0.0049053
ENSG00000103200	NA	0	0.00206152
ENSG00000103260	METRN	-0.00293943	0
ENSG00000103266	STUB1	0	0.00173109
ENSG00000103269	RHBDL1	0.0195163	0
ENSG00000103310	ZP2	0.0211488	0
ENSG00000103316	CRYM	-0.00408121	0
ENSG00000103335	PIEZO1	0	-0.0200503
ENSG00000103342	GSPT1	-0.0186325	0
ENSG00000103343	ZNF174	0	0.0163648
ENSG00000103351	CLUAP1	-0.00238956	0
ENSG00000103356	EARS2	-0.0141202	0
ENSG00000103363	ELOB	0	0.000892573
ENSG00000103375	AQP8	-0.0261874	0
ENSG00000103381	CPPED1	0.0122412	0
ENSG00000103404	USP31	0	-0.00572291
ENSG00000103423	DNAJA3	-0.000978273	0.00233059
ENSG00000103449	SALL1	-0.0114089	0
ENSG00000103479	RBL2	0	-0.0102504
ENSG00000103485	QPRT	0.00188853	0
ENSG00000103490	PYCARD	0	0.00256858
ENSG00000103494	RPGRIP1L	-0.00513147	0
ENSG00000103495	MAZ	-0.0132179	0
ENSG00000103510	KAT8	0	0.00217723
ENSG00000103534	TMC5	0.00585431	0
ENSG00000103540	CCP110	0	-0.0119132
ENSG00000103544	VPS35L	-0.00596292	0.00103469
ENSG00000103550	KNOP1	-0.0129744	0
ENSG00000103569	AQP9	0	-0.00413527
ENSG00000103647	CORO2B	0	0.0264944
ENSG00000103653	CSK	0	0.0092643
ENSG00000103707	MTFMT	0	0.0057261
ENSG00000103769	RAB11A	-0.0121631	0
ENSG00000103811	CTSH	0.00667321	0
ENSG00000103852	TTC23	-0.0052363	0.00880836
ENSG00000103876	FAH	0	0.0395148
ENSG00000103888	CEMIP	0	-0.0105637
ENSG00000103942	HOMER2	0	0.00319138
ENSG00000103966	EHD4	-0.00842877	0
ENSG00000103978	TMEM87A	-0.026582	0
ENSG00000104059	FAM189A1	0	0.00568515
ENSG00000104081	BMF	0	0.019288
ENSG00000104093	DMXL2	0	-0.0312803
ENSG00000104140	RHOV	-0.0266527	0
ENSG00000104154	SLC30A4	0.0203688	0
ENSG00000104267	CA2	-0.0357967	0
ENSG00000104299	INTS9	0	0.0170986
ENSG00000104312	RIPK2	0	-0.0040414
ENSG00000104313	EYA1	0	0.00261403
ENSG00000104320	NBN	0	-0.000254758
ENSG00000104324	CPQ	0.0188688	0
ENSG00000104325	DECR1	0	0.0041165
ENSG00000104332	SFRP1	0	0.0125608
ENSG00000104341	LAPTM4B	0.0082558	0
ENSG00000104361	NIPAL2	-0.00689586	0
ENSG00000104365	IKBKB	0	-0.0157913
ENSG00000104368	PLAT	0	0.0131271
ENSG00000104369	JPH1	-0.0158421	0
ENSG00000104371	DKK4	0.0110825	0
ENSG00000104375	STK3	0.0137165	-0.000785395
ENSG00000104413	ESRP1	-0.0091984	0
ENSG00000104415	CCN4	0	-0.010409
ENSG00000104419	NDRG1	0	0.00596568
ENSG00000104427	ZC2HC1A	-0.00512132	-0.00971051
ENSG00000104435	STMN2	-0.00670613	0
ENSG00000104450	SPAG1	-0.0327155	0
ENSG00000104472	CHRAC1	0	0.0188142
ENSG00000104490	NCALD	0	-0.0355717
ENSG00000104524	PYCR3	-0.00310227	0
ENSG00000104537	ANXA13	0.00962718	0
ENSG00000104626	ERI1	0	-0.00593596
ENSG00000104635	SLC39A14	0.00410363	0
ENSG00000104679	R3HCC1	0	0.00916384
ENSG00000104722	NEFM	0	0.018609
ENSG00000104723	TUSC3	0	-0.00126381
ENSG00000104755	ADAM2	0	-0.00368593
ENSG00000104756	KCTD9	-0.00059977	0
ENSG00000104783	KCNN4	-0.0285892	0
ENSG00000104805	NUCB1	0.013406	0
ENSG00000104808	DHDH	0.0352761	0
ENSG00000104812	GYS1	-0.00467063	0
ENSG00000104823	ECH1	0	0.0219703
ENSG00000104826	LHB	0.0196467	0
ENSG00000104863	LIN7B	0	0.0139495
ENSG00000104881	PPP1R13L	0	-0.00284184
ENSG00000104884	ERCC2	-0.00259633	0
ENSG00000104886	PLEKHJ1	0	0.00680746
ENSG00000104888	SLC17A7	0.00333206	0
ENSG00000104897	SF3A2	0	0.00557088
ENSG00000104904	OAZ1	0	0.000445762
ENSG00000104938	CLEC4M	0.0265634	0
ENSG00000104946	TBC1D17	0.00360613	0
ENSG00000104953	TLE6	-0.0133291	0
ENSG00000104964	TLE5	-0.00437117	0.00511729
ENSG00000104969	SGTA	0	0.00494238
ENSG00000104974	LILRA1	0	-0.000948757
ENSG00000105011	ASF1B	0	0.00576904
ENSG00000105053	VRK3	0.00498984	0
ENSG00000105058	FAM32A	0	0.00389364
ENSG00000105085	MED26	0	0.0110285
ENSG00000105135	ILVBL	0	0.00458941
ENSG00000105173	CCNE1	-0.00533962	0
ENSG00000105176	URI1	-0.00341876	0
ENSG00000105193	RPS16	0	0.000863059
ENSG00000105197	TIMM50	0	0.0158674
ENSG00000105202	FBL	0	0.0193421
ENSG00000105248	YJU2	0	0.013294
ENSG00000105251	SHD	-0.00562439	0.00440832
ENSG00000105281	SLC1A5	-0.00893025	0
ENSG00000105289	TJP3	0	0.00358294
ENSG00000105339	DENND3	-0.00335581	0
ENSG00000105341	DMAC2	0.0142336	0
ENSG00000105364	MRPL4	-0.00408102	0.00843516
ENSG00000105370	LIM2	0	-0.00759722
ENSG00000105373	NOP53	0	0.00725263
ENSG00000105374	NKG7	0.000511579	0
ENSG00000105376	ICAM5	0	-0.0133396
ENSG00000105379	ETFB	0	0.0171418
ENSG00000105388	CEACAM5	-0.0278886	0
ENSG00000105397	TYK2	0	-0.00717859
ENSG00000105398	SULT2A1	0.0350363	0
ENSG00000105401	CDC37	-0.00485599	0
ENSG00000105402	NAPA	0	0.0181314
ENSG00000105497	ZNF175	0.010942	0
ENSG00000105499	PLA2G4C	0.0194002	0
ENSG00000105509	HAS1	0	-0.0110604
ENSG00000105514	RAB3D	0	-0.0149999
ENSG00000105516	DBP	0.0201214	0
ENSG00000105520	PLPPR2	0	-0.00460841
ENSG00000105552	BCAT2	-0.0105518	0
ENSG00000105568	PPP2R1A	0	0.0258166
ENSG00000105583	WDR83OS	0	0.00219474
ENSG00000105607	GCDH	0	0.0123811
ENSG00000105612	DNASE2	-0.00757855	0
ENSG00000105617	LENG1	0	0.00118874
ENSG00000105618	PRPF31	0	0.0165124
ENSG00000105619	TFPT	0	0.0151523
ENSG00000105671	DDX49	0	0.0251811
ENSG00000105676	ARMC6	-0.00121662	0.00291156
ENSG00000105696	TMEM59L	0	0.00172296
ENSG00000105699	LSR	-0.00140138	0
ENSG00000105707	HPN	0	-0.00802991
ENSG00000105722	ERF	0.0206002	0
ENSG00000105732	ZNF574	0	0.0133887
ENSG00000105755	ETHE1	-0.021661	0
ENSG00000105767	CADM4	0	0.0125009
ENSG00000105808	RASA4	0.0227646	0
ENSG00000105835	NAMPT	0	-0.00290401
ENSG00000105852	PON3	0.0114256	0
ENSG00000105855	ITGB8	0.011336	0
ENSG00000105926	MPP6	0.0300979	0
ENSG00000105928	GSDME	0.0361773	0
ENSG00000105963	ADAP1	0	0.00575142
ENSG00000105967	TFEC	0.0134118	0
ENSG00000105968	H2AFV	0	0.031679
ENSG00000105971	CAV2	0.00372556	0
ENSG00000105989	WNT2	0	-0.00963933
ENSG00000106003	LFNG	-0.00658861	0
ENSG00000106018	VIPR2	0.0078121	0
ENSG00000106025	TSPAN12	0.0168217	0
ENSG00000106031	HOXA13	-0.0271946	-0.00672813
ENSG00000106038	EVX1	0	-0.0305356
ENSG00000106052	TAX1BP1	0	-0.000850141
ENSG00000106069	CHN2	0.0313994	0
ENSG00000106070	GRB10	0.0252778	0
ENSG00000106077	ABHD11	-0.00209066	0
ENSG00000106080	FKBP14	0	-0.00653901
ENSG00000106086	PLEKHA8	0.00437597	-0.0053814
ENSG00000106089	STX1A	0.0248184	0
ENSG00000106100	NOD1	0	-0.015256
ENSG00000106128	GHRHR	0.000319478	0
ENSG00000106178	CCL24	0	-0.00548502
ENSG00000106211	HSPB1	-0.0229269	0.00838899
ENSG00000106236	NPTX2	0	-0.010364
ENSG00000106258	CYP3A5	0.018696	0
ENSG00000106268	NUDT1	0	8.13822e-05
ENSG00000106278	PTPRZ1	0	0.00859528
ENSG00000106304	SPAM1	0.0251369	0
ENSG00000106305	AIMP2	0	0.0309767
ENSG00000106348	IMPDH1	-0.00669056	-0.00839031
ENSG00000106351	AGFG2	-0.00446061	0
ENSG00000106366	SERPINE1	0	-0.0100616
ENSG00000106392	C1GALT1	0	-0.0082999
ENSG00000106404	CLDN15	0.0344657	0
ENSG00000106477	CEP41	-0.00548308	0
ENSG00000106479	ZNF862	0	-0.00671023
ENSG00000106484	MEST	0	0.0357801
ENSG00000106526	ACTR3C	0	-0.00332855
ENSG00000106537	TSPAN13	0	-0.0155334
ENSG00000106554	CHCHD3	0	0.00162394
ENSG00000106617	PRKAG2	0.020695	0
ENSG00000106628	POLD2	-0.00646399	0
ENSG00000106633	GCK	0	0.0092891
ENSG00000106635	BCL7B	0	0.00781633
ENSG00000106665	CLIP2	-0.0057841	0
ENSG00000106686	SPATA6L	0.0191919	0
ENSG00000106688	SLC1A1	0.0167676	0
ENSG00000106733	NMRK1	0.00623861	0
ENSG00000106804	C5	0.0046534	0
ENSG00000106823	ECM2	0.0265576	0
ENSG00000106852	LHX6	0	-0.0185136
ENSG00000106853	PTGR1	0.0286881	0
ENSG00000106868	SUSD1	-0.0125038	0
ENSG00000106976	DNM1	0.00391578	0
ENSG00000106992	AK1	-0.0242792	0
ENSG00000107021	TBC1D13	0.0162712	0
ENSG00000107036	RIC1	0	-0.00745516
ENSG00000107105	ELAVL2	-0.0132755	0
ENSG00000107130	NCS1	0	-0.00243155
ENSG00000107159	CA9	0.0176644	0
ENSG00000107201	DDX58	0.00489961	0
ENSG00000107242	PIP5K1B	0	0.00146872
ENSG00000107341	UBE2R2	0.0141814	0
ENSG00000107443	CCNJ	0	-0.00236818
ENSG00000107447	DNTT	0	-0.000129428
ENSG00000107521	HPS1	0	0.00905372
ENSG00000107537	PHYH	0	0.0124941
ENSG00000107551	RASSF4	0.00980837	0
ENSG00000107566	ERLIN1	-0.00902295	0
ENSG00000107611	CUBN	0.0330172	0
ENSG00000107643	MAPK8	0.0229697	0
ENSG00000107731	UNC5B	-0.0178302	0.00449434
ENSG00000107738	VSIR	0.0110587	0
ENSG00000107771	CCSER2	0.00864532	0
ENSG00000107798	LIPA	0.0286898	0
ENSG00000107807	TLX1	0.022003	0
ENSG00000107815	TWNK	0	0.00220944
ENSG00000107819	SFXN3	0.0359763	0
ENSG00000107821	KAZALD1	0.00696093	0
ENSG00000107854	TNKS2	0	-0.00137933
ENSG00000107897	ACBD5	0.0197386	0
ENSG00000107902	LHPP	0.0174535	0
ENSG00000107949	BCCIP	0	0.00168731
ENSG00000107951	MTPAP	-3.99463e-05	0
ENSG00000107957	SH3PXD2A	-0.000390798	0
ENSG00000107968	MAP3K8	0	-0.0361023
ENSG00000108001	EBF3	0	-0.0145635
ENSG00000108018	SORCS1	0	0.0398744
ENSG00000108039	XPNPEP1	0.0166199	0
ENSG00000108055	SMC3	0.0115109	0
ENSG00000108064	TFAM	-0.0013506	0
ENSG00000108107	RPL28	0	0.000780726
ENSG00000108179	PPIF	-0.022651	0
ENSG00000108187	PBLD	0.00827856	0
ENSG00000108242	CYP2C18	0.0220356	0.0237615
ENSG00000108342	CSF3	0	-0.0111174
ENSG00000108344	PSMD3	-0.00730156	0
ENSG00000108352	RAPGEFL1	0	0.00192476
ENSG00000108370	RGS9	0	0.00265499
ENSG00000108379	WNT3	0.0362212	0
ENSG00000108381	ASPA	0.0260696	0.00203286
ENSG00000108384	RAD51C	0	7.40513e-05
ENSG00000108389	MTMR4	0.00672752	0
ENSG00000108433	GOSR2	0.0341945	0
ENSG00000108439	PNPO	0.0069271	0.00618269
ENSG00000108443	RPS6KB1	0	-0.00398486
ENSG00000108448	TRIM16L	-0.00444195	0
ENSG00000108468	CBX1	-0.0145387	0
ENSG00000108479	GALK1	0.0300241	0
ENSG00000108511	HOXB6	0	0.0171431
ENSG00000108515	ENO3	0.0172887	0
ENSG00000108518	PFN1	0	0.00630416
ENSG00000108523	RNF167	0	0.0143645
ENSG00000108528	SLC25A11	0	0.00265711
ENSG00000108551	RASD1	0	-0.0225875
ENSG00000108557	RAI1	0	-0.00653494
ENSG00000108561	C1QBP	-0.00194531	0
ENSG00000108576	SLC6A4	0.0279254	0.00176086
ENSG00000108591	DRG2	0	0.001624
ENSG00000108602	ALDH3A1	-0.0130319	0.0153657
ENSG00000108604	SMARCD2	0	0.0153701
ENSG00000108654	DDX5	0	-0.00546374
ENSG00000108669	CYTH1	0	-0.0112893
ENSG00000108671	PSMD11	-0.00133041	0
ENSG00000108771	DHX58	0	-0.00254121
ENSG00000108799	EZH1	8.75373e-05	0
ENSG00000108825	PTGES3L-AARSD1	-0.0110162	0
ENSG00000108828	VAT1	0.010971	0
ENSG00000108829	LRRC59	-0.00955964	0
ENSG00000108839	ALOX12	0	-0.0270071
ENSG00000108846	ABCC3	-0.0100403	0
ENSG00000108849	PPY	0	-0.0259176
ENSG00000108854	SMURF2	0.0263649	0
ENSG00000108861	DUSP3	0	-0.00249652
ENSG00000108924	HLF	0.0149547	0
ENSG00000108946	PRKAR1A	0	-0.00692275
ENSG00000108953	YWHAE	0	0.0172974
ENSG00000108984	MAP2K6	-0.0251344	0
ENSG00000109016	DHRS7B	0	0.000525637
ENSG00000109046	WSB1	0	-0.0235903
ENSG00000109062	SLC9A3R1	0.0160979	0.005045
ENSG00000109063	MYH3	0.00264843	0
ENSG00000109072	VTN	0.0125981	0
ENSG00000109079	TNFAIP1	0	-0.00724367
ENSG00000109083	IFT20	0.0097609	0
ENSG00000109084	TMEM97	0	0.0316552
ENSG00000109089	CDR2L	0.0353883	0
ENSG00000109099	PMP22	0.0341051	0
ENSG00000109101	FOXN1	-0.0121982	-0.0314203
ENSG00000109107	ALDOC	0.0274436	0
ENSG00000109158	GABRA4	0.0234685	0
ENSG00000109182	CWH43	-0.0354346	0
ENSG00000109193	SULT1E1	0.0346018	0
ENSG00000109255	NMU	-0.0109974	0
ENSG00000109321	AREG	-0.00380055	0
ENSG00000109339	MAPK10	0	0.0226632
ENSG00000109445	ZNF330	0	0.0148686
ENSG00000109458	GAB1	-0.00458436	0
ENSG00000109466	KLHL2	0	-0.0101827
ENSG00000109534	GAR1	-0.00613501	0.00250897
ENSG00000109572	CLCN3	-0.00053224	0
ENSG00000109576	AADAT	-0.0142194	0
ENSG00000109606	DHX15	-0.00643343	0
ENSG00000109610	SOD3	-0.0215392	0
ENSG00000109618	SEPSECS	0.000109089	0
ENSG00000109625	CPZ	0	-0.00332195
ENSG00000109667	SLC2A9	0.0241797	0
ENSG00000109685	NSD2	-0.00185491	0
ENSG00000109689	STIM2	0.00160095	0
ENSG00000109743	BST1	0.0261938	0
ENSG00000109762	SNX25	0	-1.2492e-05
ENSG00000109794	FAM149A	0	-0.00380081
ENSG00000109814	UGDH	-0.0225613	0.00125151
ENSG00000109846	CRYAB	0	0.0430472
ENSG00000109906	ZBTB16	0	-0.0222927
ENSG00000109911	ELP4	-0.00310511	0
ENSG00000109919	MTCH2	0	0.00999127
ENSG00000109920	FNBP4	0.000599965	0
ENSG00000109971	HSPA8	0	0.00376043
ENSG00000110002	VWA5A	0	-0.0207409
ENSG00000110013	SIAE	-0.0117867	0
ENSG00000110042	DTX4	0	0.00665994
ENSG00000110057	UNC93B1	0.00527449	0
ENSG00000110079	MS4A4A	0	0.0189685
ENSG00000110080	ST3GAL4	-0.00942339	-0.0442863
ENSG00000110090	CPT1A	0	0.00931334
ENSG00000110107	PRPF19	0	0.0119263
ENSG00000110148	CCKBR	0	0.0120632
ENSG00000110171	TRIM3	0.0074659	0
ENSG00000110218	PANX1	0	-0.0122365
ENSG00000110243	APOA5	0.0259711	0
ENSG00000110244	APOA4	0.0367915	0
ENSG00000110245	APOC3	0.037576	0
ENSG00000110315	RNF141	0.0118191	0
ENSG00000110328	GALNT18	0	-0.0024607
ENSG00000110435	PDHX	-0.00557664	0
ENSG00000110455	ACCS	0	-0.0460434
ENSG00000110492	MDK	0.011835	-0.00286652
ENSG00000110497	AMBRA1	0	0.0020139
ENSG00000110583	NAA40	0.00230814	0
ENSG00000110619	CARS	0	-0.0136762
ENSG00000110660	SLC35F2	0	0.0380566
ENSG00000110693	SOX6	0.0307796	0
ENSG00000110717	NDUFS8	0	0.00665991
ENSG00000110719	TCIRG1	0	-0.0469835
ENSG00000110721	CHKA	0	0.029315
ENSG00000110723	EXPH5	-0.0112389	0
ENSG00000110756	HPS5	0.0279314	0
ENSG00000110841	PPFIBP1	0	-0.0120361
ENSG00000110880	CORO1C	-0.0129093	0
ENSG00000110887	DAO	-0.0288273	0
ENSG00000110888	CAPRIN2	0	-0.0376008
ENSG00000110906	KCTD10	-0.0294847	0
ENSG00000110911	SLC11A2	0	-0.00690185
ENSG00000110917	MLEC	-0.00737862	0
ENSG00000110925	CSRNP2	0	-0.0214858
ENSG00000110955	ATP5F1B	-0.00378209	0
ENSG00000111046	MYF6	0	-0.00147954
ENSG00000111052	LIN7A	0.00644321	0.00454732
ENSG00000111058	ACSS3	0.00643798	0
ENSG00000111144	LTA4H	0.00218019	0
ENSG00000111181	SLC6A12	0	-0.00920906
ENSG00000111252	SH2B3	0	-0.0378712
ENSG00000111261	MANSC1	-0.0142287	0
ENSG00000111305	GSG1	0.0128631	0
ENSG00000111319	SCNN1A	-0.00396379	0
ENSG00000111321	LTBR	0	0.0049733
ENSG00000111328	CDK2AP1	-0.00636507	0
ENSG00000111344	RASAL1	-0.0170327	0
ENSG00000111358	GTF2H3	-0.0019151	0
ENSG00000111361	EIF2B1	0	0.00318832
ENSG00000111371	SLC38A1	-0.0222157	0
ENSG00000111412	C12orf49	-0.02871	0
ENSG00000111537	IFNG	0	-0.00155902
ENSG00000111644	ACRBP	0.029856	0
ENSG00000111665	CDCA3	0.0202853	0
ENSG00000111666	CHPT1	0	0.00500234
ENSG00000111670	GNPTAB	-0.0178283	0
ENSG00000111684	LPCAT3	0.00272189	0.0194055
ENSG00000111700	SLCO1B3	0	-0.0098223
ENSG00000111701	APOBEC1	0.0194322	0
ENSG00000111711	GOLT1B	0	-0.00482011
ENSG00000111713	GYS2	0	-0.00555658
ENSG00000111716	LDHB	-0.0227103	0
ENSG00000111725	PRKAB1	-0.00336102	0
ENSG00000111799	COL12A1	0	-0.000220414
ENSG00000111846	GCNT2	0	0.0175533
ENSG00000111879	FAM184A	0.00756211	0
ENSG00000111906	HDDC2	0	0.0245369
ENSG00000111907	TPD52L1	0	0.0257755
ENSG00000112033	PPARD	-0.00809047	0
ENSG00000112077	RHAG	0	0.00347701
ENSG00000112079	STK38	0	0.0242341
ENSG00000112096	SOD2	0	-0.0115037
ENSG00000112110	MRPL18	0	0.000939285
ENSG00000112116	IL17F	0	-0.00718251
ENSG00000112167	SAYSD1	0	0.0413698
ENSG00000112175	BMP5	0	0.00697812
ENSG00000112200	ZNF451	0	-0.000919856
ENSG00000112212	TSPO2	0.0227654	0
ENSG00000112232	KHDRBS2	0	0.0251873
ENSG00000112245	PTP4A1	-0.00905695	0
ENSG00000112282	MED23	0	-0.0033915
ENSG00000112299	VNN1	0.0235397	0
ENSG00000112304	ACOT13	-0.0166539	0
ENSG00000112305	SMAP1	0	0.000904549
ENSG00000112306	RPS12	0	0.00564981
ENSG00000112309	B3GAT2	0	-0.000340631
ENSG00000112312	GMNN	-0.0163253	0
ENSG00000112343	TRIM38	0.0117107	0
ENSG00000112394	SLC16A10	0.0125514	0
ENSG00000112486	CCR6	0.00104062	0
ENSG00000112494	UNC93A	0.029322	0
ENSG00000112499	SLC22A2	0	-0.00415957
ENSG00000112511	PHF1	0.00928444	0
ENSG00000112514	CUTA	0	0.0129828
ENSG00000112559	MDFI	0	-0.00382935
ENSG00000112640	PPP2R5D	0.0237688	0
ENSG00000112651	MRPL2	0	0.00770723
ENSG00000112667	DNPH1	0	0.00873296
ENSG00000112679	DUSP22	0	-0.00556772
ENSG00000112715	VEGFA	0.00369971	-0.0183307
ENSG00000112739	PRPF4B	0	-0.0039569
ENSG00000112759	SLC29A1	0	-0.00249925
ENSG00000112818	MEP1A	0.0114313	0
ENSG00000112851	ERBIN	0.000298027	0
ENSG00000112855	HARS2	-0.0170107	0
ENSG00000112936	C7	0.012618	0
ENSG00000112964	GHR	0	-0.00988764
ENSG00000112977	DAP	0.010351	0
ENSG00000112983	BRD8	0	-0.00106723
ENSG00000112996	MRPS30	-0.0056624	0
ENSG00000113013	HSPA9	-0.00203188	0
ENSG00000113048	MRPS27	-0.00952519	0
ENSG00000113073	SLC4A9	-0.0108654	0
ENSG00000113119	TMCO6	-0.000450039	0
ENSG00000113161	HMGCR	-0.00848376	0
ENSG00000113209	PCDHB5	0	0.000141568
ENSG00000113240	CLK4	0	-0.0156993
ENSG00000113249	HAVCR1	-0.0177076	0
ENSG00000113272	THG1L	-0.00250638	0.0017178
ENSG00000113282	CLINT1	0	-0.00256217
ENSG00000113303	BTNL8	0	0.0092946
ENSG00000113328	CCNG1	0.00251131	0
ENSG00000113369	ARRDC3	-0.00635309	-0.0100359
ENSG00000113407	TARS	-0.00586441	0
ENSG00000113448	PDE4D	0	-0.0278459
ENSG00000113492	AGXT2	0.0352196	0
ENSG00000113504	SLC12A7	0.00413908	0
ENSG00000113525	IL5	0	-0.00152199
ENSG00000113552	GNPDA1	0.0185423	0
ENSG00000113580	NR3C1	0.0130594	0
ENSG00000113583	C5orf15	0.0135869	0
ENSG00000113600	C9	0	-0.00688584
ENSG00000113615	SEC24A	0.00483952	0
ENSG00000113638	TTC33	0	-0.00377593
ENSG00000113645	WWC1	0.0142109	0
ENSG00000113658	SMAD5	0	-0.0109042
ENSG00000113716	HMGXB3	-0.00795135	0
ENSG00000113739	STC2	0	-0.0102018
ENSG00000113742	CPEB4	0	-0.00371092
ENSG00000113758	DBN1	0	-0.00446769
ENSG00000113761	ZNF346	0.00648947	0
ENSG00000113790	EHHADH	0	0.000503139
ENSG00000113805	CNTN3	-0.00634038	0
ENSG00000113812	ACTR8	0	-0.0180758
ENSG00000113924	HGD	0	-0.00280186
ENSG00000114019	AMOTL2	0.00195921	-0.0128319
ENSG00000114023	FAM162A	-0.0179486	0
ENSG00000114026	OGG1	0.0199889	0
ENSG00000114054	PCCB	-0.00773678	0.014192
ENSG00000114107	CEP70	-0.00875635	0
ENSG00000114113	RBP2	0.037025	0
ENSG00000114126	TFDP2	0.0100366	0
ENSG00000114127	XRN1	0	-0.0135521
ENSG00000114166	KAT2B	0.0195105	0
ENSG00000114200	BCHE	0.00535412	0
ENSG00000114204	SERPINI2	0.0162461	0
ENSG00000114268	PFKFB4	0.0321605	0
ENSG00000114270	COL7A1	0	-0.00810782
ENSG00000114315	HES1	-0.0188124	0
ENSG00000114378	HYAL1	-0.00697731	0
ENSG00000114383	TUSC2	0	0.00154202
ENSG00000114405	C3orf14	0	0.00589991
ENSG00000114416	FXR1	0.015908	0
ENSG00000114446	IFT57	-0.0106967	0
ENSG00000114473	IQCG	0	-0.00276314
ENSG00000114503	NCBP2	-0.0176014	0
ENSG00000114529	C3orf52	0	-0.000743887
ENSG00000114541	FRMD4B	-0.0107129	-0.0164447
ENSG00000114544	SLC41A3	0	0.00792393
ENSG00000114626	ABTB1	0.00612544	0
ENSG00000114631	PODXL2	-0.0155203	0
ENSG00000114650	SCAP	0	0.0150984
ENSG00000114770	ABCC5	-0.00335715	-0.00742676
ENSG00000114771	AADAC	0.0385101	0
ENSG00000114779	ABHD14B	0	0.0109979
ENSG00000114786	ABHD14A-ACY1	0.0195756	0
ENSG00000114790	ARHGEF26	0.0287018	0
ENSG00000114857	NKTR	0	-0.014777
ENSG00000114904	NEK4	0	-0.000923218
ENSG00000114988	LMAN2L	-0.0109522	0
ENSG00000114993	RTKN	0.00934438	0
ENSG00000115042	FAHD2A	0.0119106	0
ENSG00000115107	STEAP3	0	0.00517007
ENSG00000115112	TFCP2L1	-0.0338321	0
ENSG00000115155	OTOF	0.000806463	0
ENSG00000115170	ACVR1	0	-0.00302833
ENSG00000115183	TANC1	0	-0.00420253
ENSG00000115241	PPM1G	-0.00364922	0.0056123
ENSG00000115255	REEP6	0.0384254	0
ENSG00000115271	GCA	0	-0.00313017
ENSG00000115275	MOGS	0.00911978	0
ENSG00000115282	TTC31	0.0182513	0
ENSG00000115310	RTN4	0.014847	0
ENSG00000115386	REG1A	0.0081092	0
ENSG00000115419	GLS	0.0181092	0
ENSG00000115425	PECR	0.00436215	0
ENSG00000115457	IGFBP2	0	0.0243697
ENSG00000115468	EFHD1	0.00373506	0
ENSG00000115474	KCNJ13	0.0377957	0
ENSG00000115484	CCT4	0	0.0151556
ENSG00000115523	GNLY	0.0022509	0
ENSG00000115524	SF3B1	0	-0.00615661
ENSG00000115539	PDCL3	-0.0126681	0
ENSG00000115541	HSPE1	0	0.00961611
ENSG00000115548	KDM3A	0	-0.00942517
ENSG00000115590	IL1R2	-0.031935	0
ENSG00000115598	IL1RL2	-0.0252843	0
ENSG00000115616	SLC9A2	-0.0193638	0
ENSG00000115649	CNPPD1	0	0.00962145
ENSG00000115652	UXS1	-0.0216512	0
ENSG00000115718	PROC	0	0.0096579
ENSG00000115756	HPCAL1	0.0134707	0
ENSG00000115760	BIRC6	0	-0.00705806
ENSG00000115761	NOL10	0	0.00027148
ENSG00000115828	QPCT	-0.0154871	0
ENSG00000115840	SLC25A12	-0.0310599	0
ENSG00000115841	RMDN2	0	0.0234233
ENSG00000115850	LCT	0.028318	0
ENSG00000115884	SDC1	-0.00370684	0
ENSG00000115902	SLC1A4	-0.00582031	0
ENSG00000115904	SOS1	0.00197906	0
ENSG00000115942	ORC2	0.000758003	0
ENSG00000116001	TIA1	0	-0.0371036
ENSG00000116017	ARID3A	0.00208302	0
ENSG00000116044	NFE2L2	0	0.0347079
ENSG00000116106	EPHA4	-0.0193973	0
ENSG00000116120	FARSB	-0.0134709	0
ENSG00000116133	DHCR24	-0.00510024	0
ENSG00000116141	MARK1	0	0.00898933
ENSG00000116151	MORN1	-0.00260065	0
ENSG00000116161	CACYBP	0	0.0145622
ENSG00000116194	ANGPTL1	0.00946856	0
ENSG00000116213	WRAP73	0.0175842	0
ENSG00000116221	MRPL37	0	0.00790229
ENSG00000116251	RPL22	0	0.0130123
ENSG00000116260	QSOX1	0	-0.0128164
ENSG00000116337	AMPD2	0.01528	0
ENSG00000116353	MECR	-0.00767821	0.00924563
ENSG00000116455	WDR77	-0.00105244	0
ENSG00000116459	ATP5PB	0	0.00314559
ENSG00000116478	HDAC1	-0.0201942	0
ENSG00000116514	RNF19B	0	-0.00613393
ENSG00000116521	SCAMP3	0	0.0100641
ENSG00000116584	ARHGEF2	0	-0.0171127
ENSG00000116661	FBXO2	0.0238006	0
ENSG00000116663	FBXO6	0	-0.00319738
ENSG00000116678	LEPR	0	-0.0112239
ENSG00000116679	IVNS1ABP	0	-0.0485914
ENSG00000116685	KIAA2013	0.00821698	0
ENSG00000116711	PLA2G4A	0.00298588	0
ENSG00000116729	WLS	-0.0182133	0
ENSG00000116741	RGS2	0.0222861	0
ENSG00000116747	RO60	0	-0.00114517
ENSG00000116754	SRSF11	0	-0.0180978
ENSG00000116771	AGMAT	0	0.0397799
ENSG00000116791	CRYZ	0.0316167	0
ENSG00000116793	PHTF1	0	-0.0217305
ENSG00000116819	TFAP2E	0	-0.00462112
ENSG00000116874	WARS2	-0.0034659	0.0197848
ENSG00000116883	NA	0.019336	0
ENSG00000116885	OSCP1	-0.0141828	0
ENSG00000116906	GNPAT	0.00329689	0
ENSG00000116957	NA	-0.00122492	0
ENSG00000116977	LGALS8	0	-0.00716732
ENSG00000116991	SIPA1L2	-0.0246299	0
ENSG00000117010	ZNF684	-0.0151493	0
ENSG00000117013	KCNQ4	-0.0105602	0
ENSG00000117016	RIMS3	-0.0164489	-0.00874155
ENSG00000117036	ETV3	0	-0.00688959
ENSG00000117115	PADI2	-0.0175768	0
ENSG00000117118	SDHB	0	0.00855571
ENSG00000117139	KDM5B	-0.00573936	0
ENSG00000117148	ACTL8	-0.00989723	0
ENSG00000117151	CTBS	0	-0.0052369
ENSG00000117155	SSX2IP	0.01866	0
ENSG00000117262	GPR89A	0.0267681	0
ENSG00000117266	CDK18	0.0205207	0
ENSG00000117280	RAB29	0.0228324	0
ENSG00000117281	CD160	0.0156672	0
ENSG00000117318	ID3	0	0.031754
ENSG00000117362	APH1A	-0.00754969	0
ENSG00000117394	SLC2A1	-0.0238589	0
ENSG00000117407	ARTN	-0.0251457	0
ENSG00000117419	ERI3	-0.00216649	0.00530526
ENSG00000117448	AKR1A1	0.0218427	0
ENSG00000117450	PRDX1	0	0.000367114
ENSG00000117472	TSPAN1	-0.0183534	0
ENSG00000117519	CNN3	0.00276985	0.0017502
ENSG00000117560	FASLG	0.00218967	0
ENSG00000117592	PRDX6	-0.0268842	0
ENSG00000117593	DARS2	-0.0091015	0
ENSG00000117602	RCAN3	-0.00424618	0
ENSG00000117625	RCOR3	0.000326145	0
ENSG00000117632	STMN1	0	0.00624217
ENSG00000117640	MTFR1L	0.00421028	0
ENSG00000117643	MAN1C1	0	0.002792
ENSG00000117676	RPS6KA1	0	0.00216249
ENSG00000117682	DHDDS	-0.0271588	0
ENSG00000117707	PROX1	0	-0.0157056
ENSG00000117758	STX12	-3.45178e-05	0
ENSG00000117791	MARC2	0.028383	0
ENSG00000117834	SLC5A9	0.0359463	0
ENSG00000117862	TXNDC12	0	0.0171102
ENSG00000117868	ESYT2	0	-0.0259009
ENSG00000117906	RCN2	-0.0116109	0
ENSG00000117983	MUC5B	-0.0299115	0
ENSG00000118004	COLEC11	0.0113731	0.00765267
ENSG00000118046	STK11	0	0.0174565
ENSG00000118094	TREH	0.0324643	0
ENSG00000118137	APOA1	0.0367386	0
ENSG00000118263	KLF7	0.0196775	0
ENSG00000118276	B4GALT6	0.016951	-0.000151628
ENSG00000118298	CA14	-0.00906415	0
ENSG00000118308	LRMP	0	0.00885945
ENSG00000118322	ATP10B	-0.0114964	0
ENSG00000118369	USP35	0	-0.00532311
ENSG00000118492	ADGB	-0.0191639	0
ENSG00000118495	PLAGL1	-0.0209759	0
ENSG00000118503	TNFAIP3	0	-0.00728908
ENSG00000118508	RAB32	-0.0162897	0
ENSG00000118513	MYB	-0.0241978	0
ENSG00000118520	ARG1	0	-0.00544575
ENSG00000118523	CCN2	0	-0.0149645
ENSG00000118526	TCF21	0	0.0215239
ENSG00000118600	RXYLT1	-0.0115672	0
ENSG00000118702	GHRH	0.00118328	0
ENSG00000118733	OLFM3	0	-0.00645456
ENSG00000118816	CCNI	0.00372281	0
ENSG00000118894	EEF2KMT	-0.00476318	0
ENSG00000118898	PPL	0.013727	0
ENSG00000118946	PCDH17	0	-0.00628081
ENSG00000118985	ELL2	0	-0.00264894
ENSG00000119042	SATB2	-0.0206162	0
ENSG00000119125	GDA	0.0316293	0
ENSG00000119147	ECRG4	0	0.0214463
ENSG00000119227	PIGZ	-0.0171069	0
ENSG00000119242	CCDC92	0.0161995	0
ENSG00000119335	SET	0	0.0143823
ENSG00000119401	TRIM32	0.0258096	0
ENSG00000119411	BSPRY	-0.0100912	0
ENSG00000119457	SLC46A2	0	-0.0179151
ENSG00000119471	HSDL2	0	0.0240299
ENSG00000119487	MAPKAP1	0	0.00481927
ENSG00000119514	GALNT12	-0.00878532	0
ENSG00000119661	DNAL1	-0.0228507	0
ENSG00000119686	FLVCR2	0.0139623	0
ENSG00000119688	ABCD4	0.0209635	0
ENSG00000119699	TGFB3	0	-0.0101351
ENSG00000119705	SLIRP	0	0.00186603
ENSG00000119711	ALDH6A1	0	0.000205353
ENSG00000119715	ESRRB	0	-0.00155327
ENSG00000119760	SUPT7L	0	-0.00591713
ENSG00000119771	KLHL29	0	-0.0261666
ENSG00000119866	BCL11A	0	0.031234
ENSG00000119899	SLC17A5	0	-0.0115999
ENSG00000119906	SLF2	0	-0.00989716
ENSG00000119917	IFIT3	0.00678328	0
ENSG00000119919	NKX2-3	0.00241033	0
ENSG00000119922	IFIT2	0.000131729	-0.00520411
ENSG00000119929	CUTC	0.00595767	0
ENSG00000119938	PPP1R3C	0	0.00012639
ENSG00000119950	MXI1	-0.00962839	0
ENSG00000119977	TCTN3	-0.0151829	0
ENSG00000119979	FAM45A	0	0.00448555
ENSG00000119986	AVPI1	0	0.0137799
ENSG00000120053	GOT1	0	0.000146878
ENSG00000120055	C10orf95	-0.0060065	0
ENSG00000120057	SFRP5	0.0378796	0
ENSG00000120068	HOXB8	0	0.00544143
ENSG00000120075	HOXB5	0	0.000936448
ENSG00000120088	CRHR1	0.0138671	0
ENSG00000120158	RCL1	-0.0109299	0
ENSG00000120159	CAAP1	-0.015809	0
ENSG00000120160	EQTN	0	-0.000529761
ENSG00000120211	INSL4	0	-0.0294514
ENSG00000120217	CD274	0	-0.00170358
ENSG00000120253	NUP43	0	0.0120625
ENSG00000120256	LRP11	-0.0103265	0
ENSG00000120306	CYSTM1	0	0.00420573
ENSG00000120314	WDR55	-0.00609985	0
ENSG00000120318	ARAP3	0	-0.0176073
ENSG00000120322	PCDHB8	0	0.00293212
ENSG00000120327	PCDHB14	-0.0076353	0
ENSG00000120341	SEC16B	0.0334019	0
ENSG00000120370	GORAB	-0.0304553	0
ENSG00000120437	ACAT2	-0.0159522	0
ENSG00000120438	TCP1	-0.00146348	0.010733
ENSG00000120498	TEX11	-0.0260636	0
ENSG00000120500	ARR3	0.0054606	0
ENSG00000120549	KIAA1217	0	-0.00569187
ENSG00000120675	DNAJC15	0	0.0160266
ENSG00000120693	SMAD9	-0.00604416	-0.0232026
ENSG00000120729	MYOT	0	0.0553211
ENSG00000120798	NR2C1	-0.00598075	0
ENSG00000120868	APAF1	0	-0.0097367
ENSG00000120889	TNFRSF10B	0.0205493	0
ENSG00000120913	PDLIM2	0.0115898	0.0069087
ENSG00000120915	EPHX2	0.00697928	0
ENSG00000120942	UBIAD1	-0.00180036	0
ENSG00000121039	RDH10	0.0215312	0
ENSG00000121057	AKAP1	0	0.000709546
ENSG00000121060	TRIM25	-0.00361093	0
ENSG00000121064	SCPEP1	0.00790921	0
ENSG00000121073	SLC35B1	0.00972061	0
ENSG00000121207	LRAT	0.0342673	0
ENSG00000121274	TENT4B	0.00702841	0
ENSG00000121281	ADCY7	0	-0.00238376
ENSG00000121310	ECHDC2	0.00815416	0
ENSG00000121316	PLBD1	-0.00216712	0
ENSG00000121361	KCNJ8	0	-0.0109581
ENSG00000121413	ZSCAN18	0	0.00789327
ENSG00000121417	ZNF211	0.000999787	0
ENSG00000121481	RNF2	-0.0177802	0
ENSG00000121579	NAA50	-0.00269702	0
ENSG00000121644	DESI2	0	-0.0175396
ENSG00000121671	CRY2	0.00613977	0
ENSG00000121690	DEPDC7	0.026862	0
ENSG00000121691	CAT	0	0.0151981
ENSG00000121749	TBC1D15	0.00616661	0
ENSG00000121753	ADGRB2	0.0288762	0
ENSG00000121769	FABP3	-0.0138055	0.0201597
ENSG00000121879	PIK3CA	0	-0.00418631
ENSG00000121900	TMEM54	-0.00451538	0
ENSG00000121933	TMIGD3	0	0.00347943
ENSG00000121964	GTDC1	-0.00874313	0
ENSG00000121989	ACVR2A	0.00334111	0
ENSG00000122008	POLK	0	-0.016169
ENSG00000122035	RASL11A	0	0.0129103
ENSG00000122121	XPNPEP2	0.0299931	0
ENSG00000122194	PLG	0	0.0107648
ENSG00000122223	CD244	0.0108789	0
ENSG00000122335	SERAC1	0	-0.0251103
ENSG00000122359	ANXA11	0	0.000794552
ENSG00000122376	SHLD2	0.00433061	0
ENSG00000122378	PRXL2A	0	0.00989739
ENSG00000122390	NAA60	0	0.0067033
ENSG00000122406	RPL5	0	0.00253933
ENSG00000122417	ODF2L	0	-0.0139339
ENSG00000122490	PQLC1	-0.0265744	0
ENSG00000122543	OCM	0	0.00597573
ENSG00000122545	SEPTIN7	0	-0.0120658
ENSG00000122547	EEPD1	0.0168096	0.0110787
ENSG00000122574	WIPF3	0.012366	0
ENSG00000122585	NPY	0.000161601	0.0103107
ENSG00000122591	FAM126A	0.0165275	0
ENSG00000122592	HOXA7	-0.0145718	0
ENSG00000122641	INHBA	0	-0.0133084
ENSG00000122674	CCZ1	0	0.00550315
ENSG00000122678	POLM	0	-0.0172705
ENSG00000122687	MRM2	0	0.00812736
ENSG00000122691	TWIST1	0	-0.00861852
ENSG00000122692	SMU1	0	0.0167786
ENSG00000122694	GLIPR2	-0.0136843	0
ENSG00000122696	SLC25A51	0.0203226	0
ENSG00000122729	ACO1	0.00322889	0
ENSG00000122733	PHF24	0.00759461	0
ENSG00000122756	CNTFR	0	0.033784
ENSG00000122779	TRIM24	0	0.00642106
ENSG00000122873	CISD1	0.0140375	0
ENSG00000122884	P4HA1	0	-0.01394
ENSG00000122912	SLC25A16	0	0.00572696
ENSG00000122958	VPS26A	-0.0138775	0
ENSG00000122970	IFT81	0	-0.0135693
ENSG00000122971	ACADS	0	0.00967423
ENSG00000123064	DDX54	0	0.00293679
ENSG00000123066	MED13L	0	-0.00502756
ENSG00000123080	CDKN2C	0.000634032	0
ENSG00000123095	BHLHE41	-0.0124684	-0.0118725
ENSG00000123096	SSPN	-0.010497	0
ENSG00000123104	ITPR2	0	-0.00525922
ENSG00000123146	ADGRE5	-0.00104313	0
ENSG00000123159	GIPC1	-0.0326702	0
ENSG00000123179	EBPL	-0.0215341	0
ENSG00000123201	GUCY1B2	0	0.0198342
ENSG00000123213	NLN	0	0.0356453
ENSG00000123240	OPTN	0.00113283	0
ENSG00000123297	TSFM	-0.00479483	0
ENSG00000123360	PDE1B	0.0066764	0
ENSG00000123384	LRP1	0	0.00221802
ENSG00000123388	HOXC11	0.0253597	0
ENSG00000123411	IKZF4	0	-0.000766995
ENSG00000123416	TUBA1B	-0.000205664	0
ENSG00000123473	STIL	-0.00178287	-0.00300531
ENSG00000123505	AMD1	-0.00882077	0
ENSG00000123545	NDUFAF4	0	0.000545773
ENSG00000123560	PLP1	0	0.0515991
ENSG00000123561	SERPINA7	0.0255675	0
ENSG00000123572	NRK	0.0125268	0
ENSG00000123595	RAB9A	-0.0158914	0
ENSG00000123636	BAZ2B	0	-0.00218152
ENSG00000123643	SLC36A1	0.00507762	0
ENSG00000123684	LPGAT1	0.0286868	0
ENSG00000123700	KCNJ2	-0.0197648	0
ENSG00000123728	RAP2C	0	-0.0241354
ENSG00000123815	COQ8B	0.0141537	0
ENSG00000123838	C4BPA	-0.00320089	-0.00423357
ENSG00000123892	RAB38	0	0.0132681
ENSG00000123983	ACSL3	-0.0132709	0
ENSG00000123989	CHPF	0.00433485	0
ENSG00000123992	DNPEP	0.0109912	0
ENSG00000124102	PI3	0	-0.0181362
ENSG00000124107	SLPI	-0.0227072	0
ENSG00000124181	PLCG1	0	-0.0154389
ENSG00000124198	ARFGEF2	0	-0.000617864
ENSG00000124222	STX16	0	-0.0185646
ENSG00000124224	NA	0	-0.0248615
ENSG00000124226	RNF114	0	-0.00946265
ENSG00000124233	SEMG1	0	-0.00161287
ENSG00000124257	NEURL2	0	0.0118498
ENSG00000124299	PEPD	0.0328557	0
ENSG00000124343	XG	0	-0.0218845
ENSG00000124374	PAIP2B	-0.0134424	0
ENSG00000124391	IL17C	0	-0.00642571
ENSG00000124444	ZNF576	0	0.00828797
ENSG00000124466	LYPD3	0	0.00528016
ENSG00000124469	CEACAM8	-0.0114125	0
ENSG00000124490	CRISP2	0.0250561	0
ENSG00000124496	TRERF1	0	-0.0107552
ENSG00000124532	MRS2	-0.00146636	0
ENSG00000124562	SNRPC	0	6.3478e-05
ENSG00000124588	NQO2	0.0183416	-0.0141621
ENSG00000124593	NA	0	-0.0318421
ENSG00000124596	OARD1	0.00564018	0
ENSG00000124602	UNC5CL	0.0326	0
ENSG00000124615	MOCS1	0	0.0273205
ENSG00000124659	TBCC	0	0.0512781
ENSG00000124688	MAD2L1BP	0	0.00760187
ENSG00000124701	APOBEC2	0.0268272	0
ENSG00000124731	TREM1	0	-0.000367932
ENSG00000124767	GLO1	0.0135083	0
ENSG00000124780	KCNK17	0.0128818	0
ENSG00000124786	SLC35B3	-0.00647686	0
ENSG00000124787	RPP40	-0.00506819	0
ENSG00000124788	ATXN1	0	-0.0125684
ENSG00000124839	RAB17	0.0201032	0
ENSG00000124920	MYRF	0.0113233	0.00791473
ENSG00000124942	AHNAK	0	-0.00860095
ENSG00000125046	SSUH2	0.0182505	0.0204127
ENSG00000125122	LRRC29	0.0153038	0
ENSG00000125166	GOT2	-0.0198897	0
ENSG00000125249	RAP2A	0	-0.0274356
ENSG00000125255	SLC10A2	0.0329511	0
ENSG00000125266	EFNB2	-0.0217319	0
ENSG00000125352	RNF113A	0	0.00365398
ENSG00000125355	TMEM255A	0	0.0128622
ENSG00000125375	DMAC2L	0	0.0093255
ENSG00000125384	PTGER2	0	0.0423565
ENSG00000125409	TEKT3	0.0224576	0
ENSG00000125434	SLC25A35	-0.001152	0
ENSG00000125449	ARMC7	0	0.0226553
ENSG00000125485	DDX31	-0.00708708	0
ENSG00000125498	KIR2DL1	0	-2.84246e-05
ENSG00000125508	SRMS	-0.000473113	-0.00149837
ENSG00000125538	IL1B	0	-0.00408574
ENSG00000125629	INSIG2	0.0194747	0
ENSG00000125637	PSD4	0.0156241	0
ENSG00000125650	PSPN	0	0.0167838
ENSG00000125657	TNFSF9	0	-0.0119063
ENSG00000125675	GRIA3	0	0.0212279
ENSG00000125733	TRIP10	0	0.0317133
ENSG00000125746	EML2	-0.0254123	0
ENSG00000125753	VASP	-0.0107426	0
ENSG00000125772	GPCPD1	0	-0.0119153
ENSG00000125780	TGM3	0	-0.0116842
ENSG00000125787	GNRH2	0	0.00211521
ENSG00000125798	FOXA2	0	-0.00161387
ENSG00000125814	NAPB	0.0196295	0
ENSG00000125817	CENPB	0	0.0253344
ENSG00000125818	PSMF1	0	0.00403789
ENSG00000125827	TMX4	0.00638014	0
ENSG00000125835	SNRPB	0	0.0066146
ENSG00000125841	NRSN2	-0.00185401	0
ENSG00000125845	BMP2	-0.00397127	0
ENSG00000125850	OVOL2	0	0.0110214
ENSG00000125851	PCSK2	0	0.0513856
ENSG00000125863	MKKS	0	0.00988901
ENSG00000125868	DSTN	-0.0232413	0
ENSG00000125877	ITPA	0	0.000166645
ENSG00000125895	TMEM74B	0.0338024	0
ENSG00000125898	FAM110A	0.00405007	0
ENSG00000125900	SIRPD	0	-0.00599846
ENSG00000125901	MRPS26	0	0.00705462
ENSG00000125931	CITED1	0.0126006	0
ENSG00000125952	MAX	0.00265743	0
ENSG00000125966	MMP24	0.0191369	0
ENSG00000125970	RALY	0	0.00497653
ENSG00000126010	GRPR	0	-0.00602574
ENSG00000126088	UROD	0	0.00128153
ENSG00000126106	TMEM53	0	0.00120271
ENSG00000126214	KLC1	0	-0.00344156
ENSG00000126217	MCF2L	0	-0.0109086
ENSG00000126218	F10	0.02879	0
ENSG00000126247	CAPNS1	0	0.0199942
ENSG00000126254	RBM42	0	0.0150246
ENSG00000126262	FFAR2	0	-0.00767942
ENSG00000126266	FFAR1	0.0237058	0
ENSG00000126351	THRA	0	0.0293086
ENSG00000126432	PRDX5	-0.00381398	0
ENSG00000126522	ASL	-0.000722477	0
ENSG00000126602	TRAP1	-0.0115123	0
ENSG00000126698	DNAJC8	0	0.00185252
ENSG00000126705	AHDC1	0	-0.0149783
ENSG00000126749	EMG1	0	0.00223138
ENSG00000126767	ELK1	-0.000227355	0
ENSG00000126777	KTN1	-0.0220113	0
ENSG00000126803	HSPA2	-0.0249337	0
ENSG00000126804	ZBTB1	0	-0.0114182
ENSG00000126814	TRMT5	-0.00845137	0
ENSG00000126822	PLEKHG3	-0.0142405	0
ENSG00000126858	RHOT1	0.0194039	0
ENSG00000126870	WDR60	0	-0.00075877
ENSG00000126934	MAP2K2	0	0.0203225
ENSG00000127074	RGS13	0.00337466	0
ENSG00000127129	EDN2	0.0122237	0.000105098
ENSG00000127152	BCL11B	0.00484953	0
ENSG00000127184	COX7C	0	0.00267712
ENSG00000127249	ATP13A4	-0.0267605	0
ENSG00000127252	PLAAT1	0	0.00534914
ENSG00000127325	BEST3	0	0.00910534
ENSG00000127366	TAS2R5	0	-0.0065229
ENSG00000127483	HP1BP3	0	-0.00487942
ENSG00000127527	EPS15L1	-0.0107154	0
ENSG00000127588	GNG13	0	0.00884023
ENSG00000127603	MACF1	0	-0.00248376
ENSG00000127666	TICAM1	0	0.00194978
ENSG00000127831	VIL1	0.00513145	0
ENSG00000127837	AAMP	0	0.00602397
ENSG00000127838	PNKD	-0.00353997	0
ENSG00000127863	TNFRSF19	0	0.00729803
ENSG00000127884	ECHS1	0	0.0299467
ENSG00000127928	GNGT1	0	0.00370267
ENSG00000127946	HIP1	0	-0.00305014
ENSG00000127948	POR	0.017539	0
ENSG00000127951	FGL2	0.0052125	0
ENSG00000127954	STEAP4	0	-0.00313739
ENSG00000127955	GNAI1	-0.0176528	0
ENSG00000127995	CASD1	-0.0267224	0
ENSG00000128159	TUBGCP6	0	-0.00720628
ENSG00000128165	ADM2	0.00646091	0
ENSG00000128203	ASPHD2	0	-0.0151361
ENSG00000128218	VPREB3	0	0.000981883
ENSG00000128242	GAL3ST1	0.0165373	0
ENSG00000128245	YWHAH	-0.00551255	0
ENSG00000128266	GNAZ	0.00983549	0
ENSG00000128268	MGAT3	0.0289961	0
ENSG00000128298	BAIAP2L2	0.00331417	0.00421484
ENSG00000128309	MPST	0	0.00980062
ENSG00000128311	TST	-0.00732981	0.00301832
ENSG00000128335	APOL2	0	-0.00112985
ENSG00000128342	LIF	0	-0.0184248
ENSG00000128383	APOBEC3A	-0.00165023	0
ENSG00000128487	SPECC1	-0.0104346	-0.0101802
ENSG00000128536	CDHR3	0.0091591	0
ENSG00000128567	PODXL	0	-0.0137649
ENSG00000128578	STRIP2	0	-0.0122672
ENSG00000128604	IRF5	0.0123906	0
ENSG00000128626	MRPS12	0	0.00333122
ENSG00000128641	MYO1B	-0.0162117	0
ENSG00000128654	MTX2	-0.00314725	0
ENSG00000128709	HOXD9	-0.00824098	0
ENSG00000128710	HOXD10	-0.0185239	0
ENSG00000128713	HOXD11	-0.0177173	0
ENSG00000128791	TWSG1	0	-0.0387982
ENSG00000128805	ARHGAP22	0	0.00207594
ENSG00000128829	EIF2AK4	-0.0115517	-0.00295971
ENSG00000128833	MYO5C	-0.021492	0
ENSG00000128849	CGNL1	0	-0.00348353
ENSG00000128891	CCDC32	0	0.0262702
ENSG00000128917	DLL4	0	-0.0239945
ENSG00000128923	MINDY2	0	-0.0174428
ENSG00000128928	IVD	-0.0129848	0.00414306
ENSG00000128965	CHAC1	0	-0.00734561
ENSG00000128973	CLN6	0	0.00995744
ENSG00000129007	CALML4	0	0.000728587
ENSG00000129048	ACKR4	0.0101971	0
ENSG00000129116	PALLD	0	-0.00741789
ENSG00000129214	SHBG	0.0346318	0
ENSG00000129219	PLD2	0	-0.0252953
ENSG00000129226	CD68	0.0162268	0
ENSG00000129245	FXR2	0.00444435	0
ENSG00000129292	PHF20L1	0	-0.022713
ENSG00000129353	SLC44A2	-0.0231882	0
ENSG00000129437	KLK14	0	0.0219871
ENSG00000129460	NGDN	0	0.00352175
ENSG00000129465	RIPK3	0	-0.000717288
ENSG00000129467	ADCY4	0	-0.0335996
ENSG00000129480	DTD2	-0.00952292	0
ENSG00000129514	FOXA1	-0.0111772	0
ENSG00000129515	SNX6	-0.00135855	0
ENSG00000129518	EAPP	0	0.0131413
ENSG00000129538	RNASE1	0	0.0260361
ENSG00000129595	EPB41L4A	0	-0.0168021
ENSG00000129654	FOXJ1	-0.00911738	0
ENSG00000129657	SEC14L1	0	-0.00514405
ENSG00000129757	CDKN1C	0.0187065	0
ENSG00000129824	RPS4Y1	0	0.00145823
ENSG00000130024	PHF10	0.00247604	0
ENSG00000130035	KCNA6	0	-0.0158106
ENSG00000130045	NXNL2	0	0.00709252
ENSG00000130147	SH3BP4	-0.00328759	0
ENSG00000130158	DOCK6	0	-0.0113002
ENSG00000130159	ECSIT	0	0.0113964
ENSG00000130164	LDLR	0	-0.00127293
ENSG00000130193	THEM6	0	0.0130599
ENSG00000130203	APOE	0	0.0269132
ENSG00000130204	TOMM40	-0.010203	0.00394827
ENSG00000130208	APOC1	0	0.0326048
ENSG00000130222	GADD45G	0.00697748	0
ENSG00000130234	ACE2	0.0316069	0
ENSG00000130255	RPL36	0	0.00482678
ENSG00000130270	ATP8B3	0	-0.000829354
ENSG00000130283	NA	0	0.0202943
ENSG00000130305	NSUN5	0	0.00749627
ENSG00000130312	MRPL34	0	0.012156
ENSG00000130313	PGLS	0	0.000866346
ENSG00000130338	TULP4	0.0168567	0
ENSG00000130347	RTN4IP1	-0.017362	0
ENSG00000130348	QRSL1	-0.0102983	0
ENSG00000130349	C6orf203	0	0.00452537
ENSG00000130368	MAS1	0	-0.00142153
ENSG00000130396	AFDN	0	-0.000252684
ENSG00000130413	STK33	0.0118286	0.00150569
ENSG00000130414	NDUFA10	0	0.0210767
ENSG00000130477	UNC13A	0	-0.0168075
ENSG00000130520	LSM4	0	0.00633053
ENSG00000130529	TRPM4	-0.00185252	0
ENSG00000130558	OLFM1	0	-0.0030196
ENSG00000130560	UBAC1	-0.00662066	0
ENSG00000130589	HELZ2	0	-0.0202195
ENSG00000130600	H19	0	-0.0191055
ENSG00000130638	ATXN10	-0.0122195	0
ENSG00000130643	CALY	0.0191243	0
ENSG00000130695	CEP85	-0.00778234	0
ENSG00000130700	GATA5	0.0213238	0.0274872
ENSG00000130720	FIBCD1	-0.00978845	0
ENSG00000130724	CHMP2A	0	0.00135363
ENSG00000130726	TRIM28	0	0.016242
ENSG00000130758	MAP3K10	0	-0.00832575
ENSG00000130764	LRRC47	0	0.00189346
ENSG00000130770	ATP5IF1	0	0.00597444
ENSG00000130772	MED18	0	0.00303079
ENSG00000130779	CLIP1	0	-0.0142875
ENSG00000130787	HIP1R	0.0185063	0
ENSG00000130813	SHFL	0.00983371	0
ENSG00000130822	PNCK	0.0181284	0
ENSG00000130827	PLXNA3	0	-0.0194425
ENSG00000130830	MPP1	0.0325105	0
ENSG00000130844	ZNF331	0	0.00297236
ENSG00000130856	ZNF236	0	-0.00234075
ENSG00000130881	LRP3	0	0.0273522
ENSG00000130948	HSD17B3	0.00879505	0
ENSG00000130956	HABP4	0	0.0192423
ENSG00000130957	FBP2	0	0.00669153
ENSG00000130958	SLC35D2	0	0.00937945
ENSG00000130962	PRRG1	0	-0.00255896
ENSG00000130988	RGN	0.0144678	0
ENSG00000131037	EPS8L1	-0.0080539	0
ENSG00000131043	AAR2	0	0.00804278
ENSG00000131061	ZNF341	-0.00747778	0
ENSG00000131116	ZNF428	0	0.00919151
ENSG00000131126	TEX101	-0.00794899	0
ENSG00000131142	CCL25	0.0378967	0
ENSG00000131143	COX4I1	0	0.00272078
[truncated: 5,619 more rows]

## Sheet: Microbiome
OTUs	Domain	Phylum	Class	Order	Family	Genus	Species	Component 1	Component 2
OTU_1	Bacteria	Firmicutes	Clostridia	Clostridiales	Lachnospiraceae	Ruminococcus	gnavus	-0.00881233	0
OTU_102	Bacteria	Proteobacteria	Alphaproteobacteria	Rhizobiales	Methylobacteriaceae	Methylobacterium		0.365217	0
OTU_104	Bacteria	Firmicutes	Clostridia	Clostridiales	Ruminococcaceae	Oscillibacter		0	-0.0281209
OTU_1062	Bacteria	Firmicutes	Clostridia	Clostridiales	Lachnospiraceae			-0.0612917	0
OTU_107	Bacteria	Firmicutes	Bacilli	Lactobacillales	Lactobacillaceae	Lactobacillus		0	0.182029
OTU_1073	Bacteria	Firmicutes	Clostridia	Clostridiales	Ruminococcaceae	Faecalibacterium	prausnitzii	0	-0.0481236
OTU_1079	Bacteria	Firmicutes	Clostridia	Clostridiales	Lachnospiraceae			0.0243073	0
OTU_1084	Bacteria	Firmicutes	Clostridia	Clostridiales	Lachnospiraceae			0.116693	0
OTU_1085	Bacteria	Firmicutes	Clostridia	Clostridiales	Lachnospiraceae	Roseburia		0.0488627	0
OTU_109	Bacteria	Firmicutes	Clostridia	Clostridiales	Ruminococcaceae	Butyricicoccus		0	-0.0352067
OTU_11	Bacteria	Actinobacteria	Actinobacteria	Bifidobacteriales	Bifidobacteriaceae	Bifidobacterium	breve	0	0.273837
OTU_110	Bacteria	Firmicutes	Clostridia	Clostridiales	Lachnospiraceae	Clostridium		-0.0542499	0
OTU_1118	Bacteria	Firmicutes	Clostridia	Clostridiales	Lachnospiraceae	Roseburia		0.116531	0
OTU_112	Bacteria	Bacteroidetes	Bacteroidia	Bacteroidales	Prevotellaceae	Prevotella	copri	0.0542638	0
OTU_1137	Bacteria	Firmicutes	Bacilli	Lactobacillales	Lactobacillaceae	Lactobacillus		0	0.128756
OTU_1139	Bacteria	Actinobacteria	Actinobacteria	Bifidobacteriales	Bifidobacteriaceae	Bifidobacterium		0	0.119072
OTU_114	Bacteria	Proteobacteria	Gammaproteobacteria	Enterobacteriales	Enterobacteriaceae	Citrobacter		0	0.0165847
OTU_1145	Bacteria	Fusobacteria	Fusobacteriia	Fusobacteriales	Fusobacteriaceae	Fusobacterium		-0.011111	0
OTU_116	Bacteria	Firmicutes	Erysipelotrichia	Erysipelotrichales	Erysipelotrichaceae	Catenibacterium		0.180968	0
OTU_117	Bacteria	Bacteroidetes	Bacteroidia	Bacteroidales	Bacteroidaceae	Bacteroides	coprophilus	0.00766987	0
OTU_1177	Bacteria	Firmicutes	Clostridia	Clostridiales	Lachnospiraceae	Clostridium		0	-0.0452939
OTU_1188	Bacteria	Firmicutes	Negativicutes	Selenomonadales	Veillonellaceae	Veillonella		0	0.089348
OTU_121	Bacteria	Firmicutes	Bacilli	Lactobacillales	Lactobacillaceae	Lactobacillus		0	0.100296
OTU_122	Bacteria	Firmicutes	Bacilli	Gemellales	Gemellaceae	Gemella		0.124258	0
OTU_124	Bacteria	Firmicutes	Clostridia	Clostridiales	Ruminococcaceae			0.0382991	0
OTU_127	Bacteria	Bacteroidetes	Bacteroidia	Bacteroidales	Porphyromonadaceae	Barnesiella		-0.0154304	-0.0412792
OTU_129	Bacteria	Actinobacteria	Actinobacteria	Micrococcales	Micrococcaceae	Rothia	mucilaginosa	0.0686717	0
OTU_13	Bacteria	Proteobacteria	Gammaproteobacteria	Oceanospirillales	Halomonadaceae	Halomonas		0.126998	0
OTU_131	Bacteria	Bacteroidetes	Bacteroidia	Bacteroidales	Rikenellaceae	Alistipes		0	-0.184647
OTU_1325	Bacteria	Firmicutes	Clostridia	Clostridiales	Ruminococcaceae	Faecalibacterium		0.0356757	-0.152856
OTU_135	Bacteria	Firmicutes	Clostridia	Clostridiales	Ruminococcaceae	Pseudoflavonifractor		0	-0.0146493
OTU_136	Bacteria	Proteobacteria	Deltaproteobacteria	Desulfovibrionales	Desulfovibrionaceae	Bilophila		0	-0.152652
OTU_142	Bacteria	Firmicutes	Clostridia	Clostridiales	Peptostreptococcaceae	Terrisporobacter		0	-0.05935
OTU_1427	Bacteria	Firmicutes	Clostridia	Clostridiales	Ruminococcaceae	Faecalibacterium	prausnitzii	0	-0.043463
OTU_143	Bacteria	Proteobacteria	Betaproteobacteria	Burkholderiales	Alcaligenaceae	Sutterella		0	-0.0272337
OTU_146	Bacteria	Firmicutes	Clostridia	Clostridiales	Lachnospiraceae	Lachnospira		0.0281589	0
OTU_15	Bacteria	Firmicutes	Clostridia	Clostridiales	Lachnospiraceae			0.0200553	0
OTU_153	Bacteria	Firmicutes	Negativicutes	Selenomonadales	Veillonellaceae	Megasphaera		0	0.0356002
OTU_157	Bacteria	Bacteroidetes	Bacteroidia	Bacteroidales	Rikenellaceae	Alistipes		-0.134314	-0.14522
OTU_16	Bacteria	Proteobacteria	Gammaproteobacteria	Alteromonadales	Shewanellaceae	Shewanella	algae	0.126979	0
OTU_161	Bacteria	Firmicutes	Clostridia	Clostridiales	Christensenellaceae			0.103905	0
OTU_164	Bacteria	Proteobacteria	Alphaproteobacteria	Rhizobiales	Methylobacteriaceae	Methylobacterium		0.00836125	0
OTU_1678	Bacteria	Verrucomicrobia	Verrucomicrobiae	Verrucomicrobiales	Verrucomicrobiaceae	Akkermansia	muciniphila	-0.00832098	0
OTU_168	Bacteria	Firmicutes	Clostridia	Clostridiales	Lachnospiraceae			0.0292542	0
OTU_1686	Bacteria	Verrucomicrobia	Verrucomicrobiae	Verrucomicrobiales	Verrucomicrobiaceae	Akkermansia	muciniphila	-0.0425636	0
OTU_169	Bacteria	Actinobacteria	Actinobacteria	Actinomycetales	Actinomycetaceae	Actinomyces		0.140355	0
OTU_1766	Bacteria	Firmicutes	Clostridia	Clostridiales	Lachnospiraceae	Blautia		-0.136009	0
OTU_178	Bacteria	Firmicutes	Clostridia	Clostridiales	Lachnospiraceae	Coprococcus		-0.0429992	-0.033849
OTU_180	Bacteria	Proteobacteria	Betaproteobacteria	Burkholderiales	Alcaligenaceae	Sutterella		0	0.0381753
OTU_1831	Bacteria	Proteobacteria	Betaproteobacteria	Burkholderiales	Alcaligenaceae	Sutterella		0	0.00443968
OTU_185	Bacteria	Actinobacteria	Actinobacteria	Actinomycetales	Actinomycetaceae	Actinomyces		0.0207193	0
OTU_189	Bacteria	Firmicutes	Clostridia	Clostridiales	Ruminococcaceae	Pseudoflavonifractor		0.103002	0
OTU_1895	Bacteria	Proteobacteria	Gammaproteobacteria	Oceanospirillales	Halomonadaceae	Halomonas		0.123072	0
OTU_195	Bacteria	Firmicutes	Negativicutes	Selenomonadales	Acidaminococcaceae	Phascolarctobacterium		0.0300919	0
OTU_197	Bacteria	Firmicutes	Bacilli	Lactobacillales	Lactobacillaceae	Lactobacillus	delbrueckii	0	0.2096
OTU_2	Bacteria	Bacteroidetes	Bacteroidia	Bacteroidales	Bacteroidaceae	Bacteroides		0	-0.0201689
OTU_20	Bacteria	Firmicutes	Erysipelotrichia	Erysipelotrichales	Erysipelotrichaceae	Erysipelatoclostridium		-0.276742	0
OTU_209	Bacteria	Firmicutes	Clostridia	Clostridiales	Lachnospiraceae	Blautia	producta	-0.0032186	-0.165208
OTU_211	Bacteria	Proteobacteria	Alphaproteobacteria	Rhodospirillales	Rhodospirillaceae			0	-0.147281
OTU_215	Bacteria	Bacteroidetes	Bacteroidia	Bacteroidales	Bacteroidaceae	Bacteroides		0	-0.110744
OTU_216	Bacteria	Proteobacteria	Alphaproteobacteria	Rhizobiales	Bradyrhizobiaceae	Bradyrhizobium		0.188247	0
OTU_2199	Bacteria	Firmicutes	Clostridia	Clostridiales	Lachnospiraceae	Coprococcus		0	-0.0186859
OTU_22	Bacteria	Firmicutes	Clostridia	Clostridiales	Lachnospiraceae	Blautia		0	-0.102034
OTU_2218	Bacteria	Firmicutes	Clostridia	Clostridiales	Ruminococcaceae	Faecalibacterium		0	-0.114582
OTU_2242	Bacteria	Firmicutes	Bacilli	Lactobacillales	Lactobacillaceae	Lactobacillus		0	0.143502
OTU_226	Bacteria	Bacteroidetes	Bacteroidia	Bacteroidales	Prevotellaceae	Prevotella	copri	0.00833243	0
OTU_228	Bacteria	Bacteroidetes	Bacteroidia	Bacteroidales				0.018325	0
OTU_230	Bacteria	Actinobacteria	Actinobacteria	Micrococcales	Micrococcaceae	Rothia	dentocariosa	0.0942687	0
OTU_24	Bacteria	Firmicutes	Negativicutes	Selenomonadales	Acidaminococcaceae	Acidaminococcus		0	0.0751479
OTU_241	Bacteria	Firmicutes	Clostridia	Clostridiales	Lachnospiraceae	Clostridium		-0.140479	-0.0118495
OTU_242	Bacteria	Firmicutes	Clostridia	Clostridiales	Lachnospiraceae			-0.201795	0
OTU_247	Bacteria	Firmicutes	Clostridia	Clostridiales	Lachnospiraceae	Dorea		-0.0871167	0
OTU_2514	Bacteria	Firmicutes	Bacilli	Lactobacillales	Lactobacillaceae	Lactobacillus		0	0.0344803
OTU_26	Bacteria	Firmicutes	Clostridia	Clostridiales	Lachnospiraceae	Roseburia		0.108752	0
OTU_2609	Bacteria	Firmicutes	Clostridia	Clostridiales	Lachnospiraceae	Roseburia		0.0278748	0
OTU_261	Bacteria	Firmicutes	Clostridia	Clostridiales	Lachnospiraceae	Eubacterium		0.0687687	0
OTU_2644	Bacteria	Firmicutes	Negativicutes	Selenomonadales	Veillonellaceae	Veillonella		0	0.124718
OTU_266	Bacteria	Bacteroidetes	Bacteroidia	Bacteroidales	Rikenellaceae	Alistipes		0	-0.176357
OTU_27	Bacteria	Firmicutes	Clostridia	Clostridiales	Lachnospiraceae	ClostridiumXIVa		0.0655925	0
OTU_272	Bacteria	Actinobacteria	Coriobacteriia	Coriobacteriales	Coriobacteriaceae	Collinsella		0	-0.0101349
OTU_2745	Bacteria	Firmicutes	Clostridia	Clostridiales	Lachnospiraceae	Ruminococcus		0	-0.0378516
OTU_2782	Bacteria	Firmicutes	Negativicutes	Selenomonadales	Veillonellaceae	Veillonella		0	0.0901587
OTU_2827	Bacteria	Firmicutes	Bacilli	Lactobacillales	Lactobacillaceae	Lactobacillus		0	0.0838803
OTU_285	Bacteria	Proteobacteria	Alphaproteobacteria	Sphingomonadales	Sphingomonadaceae	Sphingomonas		0.0494872	0
OTU_2861	Bacteria	Bacteroidetes	Bacteroidia	Bacteroidales	Bacteroidaceae	Bacteroides		0	-0.0688342
OTU_288	Bacteria	Firmicutes	Erysipelotrichia	Erysipelotrichales	Erysipelotrichaceae	Coprobacillus		-0.0322482	0
OTU_29	Bacteria	Verrucomicrobia	Verrucomicrobiae	Verrucomicrobiales	Verrucomicrobiaceae	Akkermansia	miciniphila	-0.0642235	0
OTU_300	Bacteria	Firmicutes	Bacilli	Lactobacillales	Carnobacteriaceae	Granulicatella		0.121162	0
OTU_3046	Bacteria	Firmicutes	Clostridia	Clostridiales	Lachnospiraceae	Coprococcus		0	-0.0522259
OTU_3054	Bacteria	Firmicutes	Bacilli	Lactobacillales	Lactobacillaceae	Lactobacillus		0	0.054204
OTU_3077	Bacteria	Proteobacteria	Gammaproteobacteria	Oceanospirillales	Halomonadaceae	Halomonas		0.0087737	0
OTU_311	Bacteria	Actinobacteria	Actinobacteria	Actinomycetales	Actinomycetaceae	Actinomyces		0.0167573	0
OTU_32	Bacteria	Firmicutes	Bacilli	Lactobacillales	Lactobacillaceae	Lactobacillus		0	0.256797
OTU_3242	Bacteria	Firmicutes	Clostridia	Clostridiales	Lachnospiraceae	Ruminococcus		0	-0.053792
OTU_327	Bacteria	Firmicutes	Clostridia	Clostridiales	Lachnospiraceae	Dorea		-0.16359	-0.0292781
OTU_33	Bacteria	Firmicutes	Clostridia	Clostridiales	Lachnospiraceae	Ruminococcus	faecis	0.104603	0
OTU_331	Bacteria	Firmicutes	Erysipelotrichia	Erysipelotrichales	Erysipelotrichaceae	Longicatena		0	-0.110012
OTU_3462	Bacteria	Firmicutes	Clostridia	Clostridiales	Lachnospiraceae	Blautia		-0.128423	0
OTU_35	Bacteria	Bacteroidetes	Bacteroidia	Bacteroidales	Bacteroidaceae	Bacteroides		0	-0.0183162
OTU_36	Bacteria	Firmicutes	Bacilli	Lactobacillales	Streptococcaceae	Streptococcus		0.0623859	0
OTU_365	Bacteria	Firmicutes	Clostridia	Clostridiales	Lachnospiraceae	Lachnoanaerobaculum		0.0406958	0
OTU_3682	Bacteria	Bacteroidetes	Bacteroidia	Bacteroidales	Bacteroidaceae	Bacteroides		0	-0.030591
OTU_37	Bacteria	Bacteroidetes	Bacteroidia	Bacteroidales	Bacteroidaceae	Bacteroides		0	-0.132986
OTU_3791	Bacteria	Firmicutes	Clostridia	Clostridiales	Lachnospiraceae	Clostridium		-0.00588428	0
OTU_38	Bacteria	Firmicutes	Clostridia	Clostridiales	Ruminococcaceae	Flavonifractor		-0.0083226	-0.00614511
OTU_3842	Bacteria	Firmicutes	Clostridia	Clostridiales	Lachnospiraceae	Dorea		0	-0.0645508
OTU_4	Bacteria	Firmicutes	Clostridia	Clostridiales	Lachnospiraceae	Blautia		-0.0254332	-0.0549133
OTU_4024	Bacteria	Firmicutes	Bacilli	Bacillales	Gemella	Gemella		0.104601	0
OTU_41	Bacteria	Bacteroidetes	Bacteroidia	Bacteroidales	Bacteroidaceae	Bacteroides	plebeius	0.186738	0
OTU_410	Bacteria	Firmicutes	Clostridia	Clostridiales	Lachnospiraceae	Eisenbergiella		0	-0.00144006
OTU_4357	Bacteria	Firmicutes	Clostridia	Clostridiales	Lachnospiraceae			-0.0310347	-0.0736357
OTU_4376	Bacteria	Firmicutes	Erysipelotrichi	Erysipelotrichales	Erysipelotrichaceae	Clostridium		-0.114084	0
OTU_452	Bacteria	Firmicutes	Bacilli	Bacillales	Gemellaceae	Gemella		0.178505	0
OTU_4677	Bacteria	Firmicutes	Clostridia	Clostridiales	Lachnospiraceae	Coprococcus		0	-0.015193
OTU_4742	Bacteria	Proteobacteria	Gammaproteobacteria	Oceanospirillales	Halomonadaceae	Halomonas		0.0556129	0
OTU_4762	Bacteria	Firmicutes	Clostridia	Clostridiales	Lachnospiraceae			0.011322	0
OTU_4787	Bacteria	Firmicutes	Clostridia	Clostridiales	Lachnospiraceae	Ruminococcus		0	-0.0147587
OTU_5	Bacteria	Firmicutes	Clostridia	Clostridiales	Ruminococcaceae	Faecalibacterium	prausnitzii	0	-0.168075
OTU_500	Bacteria	Firmicutes	Clostridia	Clostridiales	Ruminococcaceae	Subdoligranulum		0.108234	0
OTU_51	Bacteria	Firmicutes	Clostridia	Clostridiales	Lachnospiraceae	Lachnoclostridium		0	-0.0291903
OTU_5122	Bacteria	Firmicutes	Clostridia	Clostridiales	Ruminococcaceae	Faecalibacterium	prausnitzii	0	-0.0250769
OTU_5203	Bacteria	Firmicutes	Bacilli	Bacillales	Gemella	Gemella		0.143356	0
OTU_53	Bacteria	Firmicutes	Clostridia	Clostridiales	Lachnospiraceae	Coprococcus		0.220497	0
OTU_55	Bacteria	Bacteroidetes	Bacteroidia	Bacteroidales	Rikenellaceae	Alistipes		0	-0.221777
OTU_57	Bacteria	Bacteroidetes	Bacteroidia	Bacteroidales	Prevotellaceae	Prevotella	stercorea	0.0358428	0
OTU_58	Bacteria	Firmicutes	Clostridia	Clostridiales	Clostridiaceae	Clostridium	perfringens	0	0.0504647
OTU_584	Bacteria	Firmicutes	Clostridia	Clostridiales	Ruminococcaceae	Faecalibacterium	prausnitzii	0	-0.0650878
OTU_6	Bacteria	Bacteroidetes	Bacteroidia	Bacteroidales	Bacteroidaceae	Bacteroides	fragilis	-0.0471769	0
OTU_60	Bacteria	Proteobacteria	Gammaproteobacteria	Oceanospirillales	Halomonadaceae	Halomonas		0.0951723	0
OTU_61	Bacteria	Firmicutes	Clostridia	Clostridiales	Lachnospiraceae	Clostridium		-0.044925	-0.140092
OTU_629	Bacteria	Firmicutes	Clostridia	Clostridiales	Ruminococcaceae	Subdoligranulum		0.112419	0
OTU_63	Bacteria	Firmicutes	Clostridia	Clostridiales	Lachnospiraceae	Coprococcus		0.0311224	-0.0531858
OTU_634	Bacteria	Bacteroidetes	Bacteroidia	Bacteroidales	Bacteroidaceae	Bacteroides		-0.0140895	0
OTU_65	Bacteria	Actinobacteria	Coriobacteriia	Coriobacteriales	Coriobacteriaceae	Eggerthella	lenta	-0.0695915	0
OTU_67	Bacteria	Bacteroidetes	Bacteroidia	Bacteroidales	Porphyromonadaceae	Barnesiella		0	-0.227279
OTU_68	Bacteria	Firmicutes	Clostridia	Clostridiales	Lachnospiraceae	Epulopiscium		0.0848391	0
OTU_69	Bacteria	Firmicutes	Clostridia	Clostridiales	Lachnospiraceae	Blautia		0	-0.276927
OTU_7	Bacteria	Firmicutes	Clostridia	Clostridiales	Lachnospiraceae	Ruminococcus	torques	0	-0.117056
OTU_708	Bacteria	Firmicutes	Clostridia	Clostridiales	Ruminococcaceae	Faecalibacterium		0.0244526	-0.201492
OTU_76	Bacteria	Bacteroidetes	Bacteroidia	Bacteroidales	Porphyromonadaceae	Odoribacter		0	-0.165874
OTU_82	Bacteria	Firmicutes	Clostridia	Clostridiales	Ruminococcaceae	Pseudoflavonifractor		0	-0.131238
OTU_827	Bacteria	Bacteroidetes	Bacteroidia	Bacteroidales	Bacteroidaceae	Bacteroides		0	-0.0252705
OTU_83	Bacteria	Firmicutes	Erysipelotrichia	Erysipelotrichales	Erysipelotrichaceae	Holdemanella		0.287751	0
OTU_86	Bacteria	Bacteroidetes	Bacteroidia	Bacteroidales	Prevotellaceae	Prevotella	copri	0.0560703	0
OTU_888	Bacteria	Bacteroidetes	Bacteroidia	Bacteroidales	Bacteroidaceae	Bacteroides		0	-0.0387276
OTU_9	Bacteria	Firmicutes	Clostridia	Clostridiales	Lachnospiraceae	Clostridium	bolteae	-0.17467	0
OTU_905	Bacteria	Firmicutes	Clostridia	Clostridiales	Lachnospiraceae			-0.00938215	-0.0466199
OTU_91	Bacteria	Bacteroidetes	Bacteroidia	Bacteroidales	Bacteroidaceae	Bacteroides		-0.0777889	-0.0749387
OTU_915	Bacteria	Firmicutes	Clostridia	Clostridiales	Ruminococcaceae	Faecalibacterium		0.00589923	-0.138522
OTU_937	Bacteria	Firmicutes	Clostridia	Clostridiales	Lachnospiraceae	Blautia		0	-0.0857178
OTU_96	Bacteria	Firmicutes	Negativicutes	Selenomonadales	Veillonellaceae	Dialister		-0.0696759	0
OTU_981	Bacteria	Firmicutes	Clostridia	Clostridiales	Lachnospiraceae			0	-0.0770798
